# Supplementary material for: The differential impact of HNRNPA1 isoforms on gene expression and their relevance to dsRNA-mediated innate immune response
Source: Sci Rep. 2025 May 1;15:15306. doi: 10.1038/s41598-025-99031-7 (PMC12046027; doi:10.1038/s41598-025-99031-7)
Supplement: Supplementary file 1 — Supplementary Material 1 [file 41598_2025_99031_MOESM1_ESM.xlsx]

## Sheet: Read me
CB3 A1 vs CB3 : DESeq2 result for CB3 A1 versus CB3
CB3 A1B vs CB3 : DESeq2 result for CB3 A1B versus CB3
CB3 A1B vs CB3 A1 : DESeq2 result for CB3 A1B versus CB3 A1

## Sheet: CB3 A1 vs CB3
gene	baseMean	log2FoldChange	lfcSE	stat	pvalue	padj	CB3_A1_1	CB3_A1_2	CB3_A1_3	CB3_1	CB3_2	CB3_3
Me1	1443.07573870994	6.96308754000653	0.501661741040982	13.8800449991615	8.36913920895416e-44	1.12924795346418e-39	2869.66604072409	2584.66407605978	3136.65954916735	2.58873576978254	25.7564313292239	39.1195992094407
Sytl2	369.875181819795	-4.4694380718628	0.363935299253051	-12.2808589357393	1.14773205990262e-34	7.74317434213305e-31	28.2031060513424	40.4204633962433	28.1062683617146	577.288076661507	699.716384443915	845.516792004047
Xylt1	444.167819020768	-4.13161899280971	0.371649779313304	-11.116968777551	1.03736850489052e-28	4.66573774549591e-25	38.7792708205958	61.7534857442605	43.7654750203842	1097.6239663878	792.725719799445	630.358996352123
Sh2d4b	215.453736358641	4.97716775804044	0.472085996732653	10.5429260611156	5.47678525097171e-26	1.84745658478403e-22	390.14296704357	399.71347136285	463.351909848838	2.58873576978254	20.0327799227297	16.8925542040766
Ptk2	231.333859850121	-4.36926649994414	0.428122629606847	-10.205642490696	1.87078843565882e-24	5.04850967246888e-21	11.7512941880593	25.8241849475999	25.2956415255431	524.218993380965	520.852277990971	280.060767067586
Ikzf2	707.928976471952	3.76894801607178	0.374694670601157	10.0587179690197	8.40861738488697e-24	1.890957906238e-20	1953.06509405546	1047.56367635264	956.817678656656	99.666327136628	94.4402482071541	96.0208344231725
C1galt1c1	135.168917496309	6.86083248049848	0.696497801234027	9.8504725619273	6.8222446831484e-23	1.31503639299602e-19	312.584425402379	257.119058826103	234.48658176059	1.29436788489127	2.86182570324709	2.66724540064368
Slc7a8	590.006447444721	4.04010819612608	0.416304564677704	9.70469348385324	2.87940453603596e-22	4.85647567559166e-19	1786.19671658502	860.057637820065	691.414201698179	54.3634511654334	71.5456425811774	76.4610348184522
Gm364	222.211609605116	4.35328334515402	0.469956135148431	9.26316951640408	1.98451953334633e-20	2.80965808056878e-17	532.333626719088	412.064168511702	328.040303593155	6.47183942445636	21.4636927743532	32.8960266079387
Nlrp6	679.529156647946	-3.43874975218737	0.371434123217462	-9.2580340287532	2.08230792304808e-20	2.80965808056878e-17	111.637294786564	110.033483689773	122.061508313732	1843.17986808517	1014.5172118011	875.745573211342
Ldhc	97.3056982755803	4.29283673824892	0.472471088822922	9.085924704819	1.0282089483866e-19	1.2612384855073e-16	191.546095265367	167.295806834451	195.940842293096	9.06057519423891	12.8782156646119	7.11265440171648
Axl	405.170107122416	-4.0917965414464	0.456613867326114	-8.96117449390569	3.21238241005789e-19	3.61205632157592e-16	57.5813415214908	44.9116259958258	33.3260039146045	899.585679999434	1081.7701158274	313.84587547574
Neo1	363.973722884119	-2.95926793797393	0.339214658845836	-8.7238798819683	2.68828268365436e-18	2.79023063465756e-15	77.5585416411917	93.1916239413386	78.2960332933478	640.71210302118	778.41659128321	515.667444124445
Catsperg1	114.667122854217	-3.44089275464521	0.400727953713357	-8.5866052586551	8.95767463803688e-18	8.6332788493594e-15	17.626941282089	24.7013942977042	16.4622428975757	207.098861582604	238.962446221132	183.150850844199
Gm14164	225.680682973032	3.01927109956877	0.355374640299564	8.49602294925622	1.96197223333578e-17	1.76485942295998e-14	380.741931693123	451.36184125805	372.608814852445	46.5972438560858	60.098339768189	42.6759264102989
Rftn1	178.664975722008	3.40848723143978	0.410802866320633	8.29713595225853	1.06651305612857e-16	8.99403791646424e-14	280.855931094618	244.768361677251	454.51851122087	25.8873576978254	28.6182570324709	37.3414356090115
Ssh3	118.769534483235	3.28190338769592	0.398729573438116	8.23090035533892	1.85811489817979e-16	1.47479672477294e-13	237.376142598799	188.628829182469	220.433447579733	20.7098861582604	21.4636927743532	24.0052086057931
H6pd	138.26254311162	3.59961083641617	0.44006530901852	8.17971960672019	2.84505118914257e-16	2.13268198306115e-13	310.234166564767	220.066967379547	237.698726716215	18.1211503884778	11.4473028129884	32.0069448077242
Plek	4409.32213865035	2.67077165471629	0.328633054554688	8.126911209024	4.40367705783892e-16	3.12730602849582e-13	6670.03458114248	7120.73830163819	9073.90798151983	895.70257634476	1462.39293435927	1233.1564568976
P2ry14	147.773607091305	4.4342544529622	0.547274731785929	8.10242862573214	5.38727495644118e-16	3.63452504936304e-13	200.947130615815	313.258591320885	335.26762974331	3.88310365467382	5.72365140649419	27.5615358066514
Mpzl1	118.370373593185	3.16207919038128	0.397617093111216	7.95257358188278	1.82676264127244e-15	1.17373849136614e-12	236.201013179993	186.383247882677	216.418266385202	27.1817255827167	20.0327799227297	24.0052086057931
Rnf43	1286.65214395276	2.62743950060569	0.336256829811033	7.81378775884565	5.54945114514027e-15	3.40357928642626e-12	2511.25156798828	1943.55061496936	2188.67526913866	458.20623125151	357.728212905887	260.500967462866
2610305D13Rik	62.9155132728808	3.80514814778709	0.505390997689131	7.52911738670829	5.10844432851215e-14	2.99687997063541e-11	132.789624325071	108.910693039878	110.819000969046	5.17747153956509	10.0163899613648	9.77989980236016
Aqp1	8286.83514720308	-2.24055853892776	0.304615874571303	-7.35535711026544	1.90417352871283e-13	1.07054222595509e-10	2497.15001496261	3344.79334603913	2841.9452494888	14288.5270813148	11875.1457556238	14873.4494357894
Tcam1	148.389207261047	-3.55119971573173	0.49767053276426	-7.1356439289402	9.6335095631735e-13	5.199397781436e-10	27.0279766325365	19.087441048226	23.6895690477309	375.366686618469	349.142735796146	96.0208344231725
Defb41	42.1052043873452	8.59869321002791	1.25873024132156	6.83124384220723	8.4181501229092e-12	4.36869613878515e-09	82.2590593164154	86.4548800419647	83.9172869656907	0	0	0
Sox6	421.303410912262	2.34967436553096	0.347483694100126	6.76197014543626	1.3612775917347e-11	6.80285872047271e-09	860.194734565944	642.23625174031	611.913614046472	152.73541041717	101.594812465272	159.145642238406
P4ha3	642.161606612589	2.18334554924448	0.32475957583305	6.7229597268808	1.78069814434115e-11	8.58105716485541e-09	1209.20817195131	1139.63250964408	809.460528817381	243.341162359559	217.498753446779	233.828513456429
Capn2	554.997196881573	2.3013057801622	0.343816595421046	6.6934109953127	2.1802766320887e-11	1.01443008954389e-08	953.029958651613	952.126471111508	864.468511182451	130.731156374018	186.018670711061	243.60841325879
Adprhl1	68.4678230581755	3.31349817744867	0.495980680330098	6.68070009348626	2.37803443404853e-11	1.06956062062056e-08	132.789624325071	162.804644234869	78.2960332933478	10.3549430791302	11.4473028129884	15.1143906036475
Ccdc38	200.893354411359	2.43818293103788	0.366622233290443	6.65039571974437	2.92306041528514e-11	1.27228561882072e-08	311.409295983573	289.679987673077	416.374289872829	47.8916117409771	71.5456425811774	68.4592986165211
Hr	151.428113281292	2.55454390351732	0.388300200429743	6.57878595141113	4.74304988280257e-11	1.99993662714547e-08	226.799977829545	309.890219371198	240.910871671839	33.6535650071731	38.6346469938358	58.679398814161
3830403N18Rik	36.3184908000085	4.20319317893755	0.651584907045188	6.45072212921294	1.11318440298603e-10	4.551574893785e-08	56.4062121026849	69.6130202935301	81.1066601295193	2.58873576978254	2.86182570324709	5.33449080128736
Mfsd6	517.054261745743	2.77064392595877	0.432407078683835	6.4074897533872	1.47935025953798e-10	5.87084501527822e-08	521.757461949835	668.060436687909	1515.32938281587	98.3719592517367	164.554977936708	134.251351832399
Adcy7	612.927420066487	2.22607292343373	0.351154420023838	6.33929917009904	2.30812662741062e-10	8.8981578810433e-08	712.128427796396	1028.47623530441	1288.87316344434	257.579209093363	186.018670711061	204.488814049349
Eya2	306.065787955338	-2.06087230969681	0.327190316908211	-6.29869590631853	3.00160192716192e-10	1.12501707786655e-07	121.038330137011	102.173949140504	130.894906941699	544.928879539226	500.819498068242	436.539163905349
Pygl	343.249793719032	2.52894747824169	0.402965354016678	6.27584345163584	3.47743939559618e-10	1.26813756121025e-07	528.80823846267	662.446483438431	565.337512189917	129.436788489127	47.2201241035771	126.249615630468
Cela1	235.999537225716	2.55741123447119	0.409372724597462	6.2471461355563	4.18019927468083e-10	1.48430075824391e-07	353.713955060586	360.415798616502	497.882468121802	49.1859796258683	47.2201241035771	107.578897825962
St3gal1	1246.74469059295	-2.10280856344271	0.337234053297267	-6.23545737117217	4.50460011520104e-10	1.5584761372925e-07	411.295296582077	458.098585157424	542.049461261639	2683.22462537961	1578.29687534077	1807.5032998362
Atp2b4	592.151664606678	-2.11945705797378	0.343243803175637	-6.17478608022899	6.62531140014861e-10	2.23488316805513e-07	237.376142598799	222.312548679338	205.175759040517	1019.96189329432	1204.82862106703	663.255022960062
Slc25a23	318.712536037736	2.31219521638264	0.379749078703799	6.08874476871643	1.13799369186264e-09	3.74510948397626e-07	646.321180343264	509.746955052623	434.84412336767	147.557938877605	104.456638168519	69.3483804167357
Ppm1e	193.191342489614	2.24189478753917	0.369322366352357	6.07029249184508	1.27677494513672e-09	4.101791508269e-07	396.0186141376	303.153475471824	257.774632688868	53.0690832805422	81.5620325425422	67.5702168163066
Chpt1	100.515584017002	2.32120247262574	0.385976919698363	6.01383749691493	1.81182140209204e-09	5.68532701823905e-07	191.546095265367	150.453947086017	160.607247781226	32.3591971222818	34.3419084389651	33.7851084081533
Soat1	213.199508371866	-2.15810359125218	0.360051383738558	-5.99387667627804	2.04896779679102e-09	6.28334601865937e-07	70.5077651283561	72.981392243217	89.9400587574867	298.998981409884	293.337134582827	453.431718109426
Btn1a1	724.949270851529	-2.34713499602817	0.392008308186518	-5.98746237518874	2.13140226489329e-09	6.3908912800456e-07	153.941953863577	202.102316981216	355.745053835416	895.70257634476	1200.53588251216	1541.66784157205
Dazl	62.5977297490944	3.04745280393795	0.510991055112496	5.96380851180857	2.46425509965775e-09	7.2283030564526e-07	108.111906530146	120.138599538834	108.409892252328	7.76620730934763	7.15456425811774	24.0052086057931
Gm13152	49.1876480064255	3.48509877339166	0.585593489683716	5.95139603630839	2.65864880869774e-09	7.63258476079971e-07	72.8580239659679	88.700461341756	110.819000969046	3.88310365467382	2.86182570324709	16.0034724038621
Plscr4	102.89171100557	2.57603211006598	0.434419639811799	5.92982423902837	3.03259115485433e-09	8.52474009426031e-07	173.919153983278	153.822319035704	202.365132204345	23.2986219280429	18.6018670711061	45.3431718109426
Nudt11	252.135469987988	1.994173035451	0.339916214367238	5.86666052151469	4.44659772380279e-09	1.22444781810757e-06	420.696331932525	377.257658364937	410.351518081033	115.198741755323	110.180289575013	79.1282802190959
Dmd	757.445282107704	-1.75135628429611	0.305664284343143	-5.72967263106871	1.00624638755898e-08	2.71545650146667e-06	323.160590171632	375.012077065146	342.494955893465	1306.01719585529	1153.31575840858	1044.67111525211
4933432K03Rik	31.8223585146833	-3.59057673309643	0.627570586944265	-5.72139103997764	1.05655407628405e-08	2.79531061790211e-06	7.05077651283561	3.36837194968694	4.41669931398372	90.6057519423891	54.3746883616948	31.1178630075096
Aldh1a1	309.446039215826	-2.01939252121977	0.354152401596571	-5.70204384359967	1.1837936862441e-08	3.07171696317146e-06	160.992730376413	110.033483689773	97.568903027095	529.39646492053	559.486924984807	399.197728296338
Trim30a	196.249428520833	-2.38932535936053	0.421408426436864	-5.66985662712774	1.42917066574804e-08	3.63845279112043e-06	44.6549179146255	48.2799979455128	93.1522037131113	333.946914301948	437.859332596805	219.603204652996
Car1	9117.21625953792	1.67984889984444	0.296548601838049	5.66466639678118	1.47310850432282e-08	3.68086167570885e-06	13962.8877542521	12200.2432017661	15527.508715489	4690.78921484597	4048.05245724302	4273.81621363139
Scd1	10537.34710705	2.598325237268	0.460457345781059	5.64292276163071	1.67187362072908e-08	4.10156195718136e-06	20162.8705678722	19827.3600865072	14272.3630740787	5526.95086848573	2157.81658024831	1276.72146510811
Fcer1a	338.113563082443	2.24792775855489	0.399555499362177	5.62607137717621	1.84360085495618e-08	4.44209041712923e-06	733.280757334903	335.714404318798	607.898432851942	119.081845409997	81.5620325425422	151.143906036475
Tnfrsf1a	291.122701990882	-1.86903579360212	0.336939823635587	-5.54709079335054	2.90461930200637e-08	6.87579442841613e-06	98.7108711796985	125.752552788312	149.36474043654	436.201977208359	510.835888029606	425.870182302774
Cyp2c55	286.823814242599	1.98710826865497	0.362689957881901	5.4788069685183	4.28203193289825e-08	9.96163049493036e-06	473.577155778792	364.906961216085	535.223653230937	82.8395446330414	148.814936568849	115.580634027893
Fam169a	92.6564120490173	2.11986019084727	0.387887490811074	5.46514193178706	4.62536564077529e-08	1.05779760323697e-05	143.365789094324	139.22604058706	169.440646409194	33.6535650071731	32.9109955873416	37.3414356090115
Il1rl1	4996.10211913784	1.91279219469203	0.352771537382296	5.4221840256323	5.88752241993392e-08	1.32400566686947e-05	10585.5658046039	6792.88343186866	6307.44813848821	2754.41485904863	1863.04853281386	1673.2519480038
Dlc1	90.1061344765518	-2.20686894230428	0.407390266091679	-5.41708805042397	6.05775127741714e-08	1.33995472108507e-05	23.5025883761187	33.6837194968694	38.1442213480413	169.562192920757	113.04211527826	162.701969439265
Smtnl2	1024.75039927193	-2.00231463008308	0.370338534959265	-5.40671423864471	6.4191434672026e-08	1.39699198069298e-05	465.35124984715	345.819520167859	417.177326111735	2020.50826831528	940.109743516671	1959.53628767289
Cuedc1	169.991985893117	1.96070390279499	0.362983103634025	5.40163958918555	6.60345234746936e-08	1.41429178610165e-05	292.607225282678	233.540455178294	286.282419170036	60.8352905898898	58.6674269165654	88.0190982212415
Apobec2	429.520200518159	-1.80402116521399	0.335985408658609	-5.36934378316122	7.90236538107692e-08	1.65073627569118e-05	195.071483521785	209.961851530486	169.440646409194	854.28280402824	550.901447875066	597.462969744185
Olfr372	67.6469970456133	2.70541998277797	0.503970423382173	5.36821181810977	7.95211279329479e-08	1.65073627569118e-05	111.637294786564	136.980459287269	101.985602341079	23.2986219280429	25.7564313292239	6.22357260150192
Anxa4	107.66531136651	2.067834278207	0.389779587231992	5.30513743136644	1.12588139235825e-07	2.30174509501362e-05	196.246612940591	161.681853584973	164.622428975757	42.714140201412	30.0491698840945	50.6776626122299
Parm1	2030.6170735588	2.30697703395664	0.437668184979169	5.27106404607966	1.3563512623722e-07	2.73152949002807e-05	4821.55600536075	2914.7645271291	2398.26772749316	1089.85775907845	626.739829011114	332.516593280246
Tm2d1	70.9957640276893	2.17111918713824	0.412272788689051	5.26621995606838	1.3926141776098e-07	2.7633151615425e-05	122.213459555817	120.138599538834	106.000783535609	25.8873576978254	28.6182570324709	23.1161268055786
Trp53bp2	628.72374611815	1.67457615802904	0.319218552826621	5.24586100400799	1.55554146967035e-07	3.04187261598e-05	1024.71285319877	783.707873627161	1064.42453467008	305.47082083434	263.287964698733	330.738429679816
Stard10	393.427798517388	1.98470289638441	0.381405169579493	5.20366018785899	1.95401167122946e-07	3.76649706855701e-05	759.133604548634	746.655782180605	379.033104763694	199.332654273256	135.936720904237	140.474924433901
Apbb1ip	273.51790312014	2.53425447173812	0.487828706022875	5.19496790666371	2.04755159937031e-07	3.89121320145121e-05	633.394756736399	473.817654255963	291.502154722926	143.674835222931	65.8219911746832	32.8960266079387
Ascl2	63.941017535753	-2.14944513263468	0.417556143205281	-5.14767934231532	2.63728816215216e-07	4.94235127387765e-05	28.2031060513424	23.5786036478086	19.6743878532002	93.1944877121716	108.74937672339	110.246143226605
Zbtb46	169.375470845314	1.83846186065307	0.359519391049324	5.11366537222702	3.15966884539402e-07	5.84019338779474e-05	305.533648889543	218.944176729651	269.418658153007	89.3113840574978	67.2529040263067	65.7920532158775
Ptpn22	247.720813003698	-2.29656253516839	0.450197012375729	-5.10123895102996	3.37437209736895e-07	6.15275712294584e-05	45.8300473334314	66.2446483438431	136.516160614042	261.462312748037	556.62509928156	419.646609701272
Phospho1	201.706369461169	1.7139862806888	0.336972223309152	5.0864319434315	3.64862562415235e-07	6.56412073955835e-05	332.561625522079	296.416731572451	298.327962753628	107.432534445976	90.1475096522835	85.3518528205978
Rras	99.2085197102146	2.20841379319151	0.434751306987682	5.0797174331533	3.77996671816753e-07	6.71093301687295e-05	109.287035948952	147.08557513633	232.077473043872	44.0085080863033	34.3419084389651	28.4506176068659
Wfdc12	37.2723264830724	3.39077339691022	0.670549310160481	5.05670999213871	4.26551138340443e-07	7.47461624626961e-05	103.411388854922	65.1218576939475	35.3335945118698	14.238046733804	2.86182570324709	2.66724540064368
Lyrm2	39.2305791581507	2.63887200717384	0.522545687883878	5.05003116160105	4.41737998916815e-07	7.64150105049305e-05	70.5077651283561	62.8762763941562	68.6595984264743	14.238046733804	12.8782156646119	6.22357260150192
Pfkfb4	52.2965062439858	2.63789608573279	0.527306941435672	5.00258175731714	5.65675790143789e-07	9.66159928659513e-05	83.4341887352214	78.5953454926952	109.614446610687	7.76620730934763	8.58547710974128	25.7833722062222
Psd3	218.361910029112	2.03749033731889	0.407688389165819	4.99766584348367	5.80284267875378e-07	9.7872195330531e-05	310.234166564767	266.101384025268	478.208080268601	67.3071300143462	62.9601654714361	125.360533830253
Tpm4	69.6440435137317	2.12064085882944	0.426328713306929	4.97419196183185	6.55203587769125e-07	0.000108202755551915	122.213459555817	127.998134088104	90.3415768769398	23.2986219280429	22.8946056259768	31.1178630075096
Foxh1	43.1183483317201	2.65497570850554	0.533825194739892	4.97349269885844	6.57572515767956e-07	0.000108202755551915	64.6321180343264	65.1218576939475	92.3491674742051	15.5324146186953	15.740041367859	5.33449080128736
Cerkl	62.9542546706074	2.51314138885169	0.507221178310873	4.95472487410888	7.24327041070234e-07	0.000117751141748924	103.411388854922	97.6827865409212	121.659990194279	7.76620730934763	14.3091285162355	32.8960266079387
Gna14	417.237425966334	1.62140520955443	0.327609536746601	4.94920027559684	7.45190370062656e-07	0.000119088963458999	696.851745351919	531.079977400641	662.103378978106	208.393229467495	170.278629343202	234.717595256644
Capn5	1928.2384088994	-2.35836799268013	0.476640791786231	-4.94789374581652	7.50208396502995e-07	0.000119088963458999	423.046590770136	642.23625174031	821.907590520426	2487.77507476103	1307.85434638392	5886.6105992206
Mmp14	488.231979407396	1.93234231922765	0.393907154217623	4.90557812555007	9.31525526251706e-07	0.000146152022392026	820.240334326542	769.111595178518	730.361459285127	273.111623712058	236.100620517885	100.466243424245
Scin	120.656180023165	-2.47977550304689	0.507581422309509	-4.88547333305433	1.03180671171345e-06	0.000160024919093673	45.8300473334314	38.174882096452	27.3032321228085	174.739664460322	78.7002068392951	359.189047286682
Myct1	57.1981481373248	-2.17077937682944	0.445044929969445	-4.87766342373223	1.07349897845456e-06	0.000164599110412356	16.4518118632831	24.7013942977042	21.2804603310125	80.2508088632589	78.7002068392951	121.804206629395
Tbc1d8	139.605180370342	2.12873994970623	0.438089644394455	4.85914236262912	1.17895339660984e-06	0.000178737282926479	192.721224684173	211.084642180381	279.456611139334	37.5366686618469	31.480082735718	85.3518528205978
Frmpd1	267.405870950848	1.82196891278005	0.37912090664541	4.80577272538581	1.54154939411597e-06	0.000231112510831187	376.041414017899	392.976727463476	481.018707104773	72.4846015539112	164.554977936708	117.358797628322
Sergef	220.799366919479	1.96352081747692	0.40911112559851	4.79948037248897	1.59077824209702e-06	0.000235872206819946	365.465249248646	376.134867715041	311.979578815032	142.38046733804	77.2692939876716	51.5667444124445
Clec2i	52.0234184746127	2.47899584094856	0.518395446114691	4.78205559004872	1.73511677140377e-06	0.000254477506484251	82.2590593164154	74.1041828931126	109.212928491234	6.47183942445636	14.3091285162355	25.7833722062222
C1qtnf1	57.5310939604866	-2.64094642006881	0.556363203931123	-4.74680281048161	2.06657245232912e-06	0.000299733814280754	18.802070700895	17.9646503983303	11.6440254641389	186.388975424343	54.3746883616948	56.0121534135173
Numbl	186.66732945972	-1.68631916738764	0.35553520981552	-4.74304406661337	2.10530450436832e-06	0.000299733814280754	92.8352240856688	76.3497641929039	95.5613124298297	337.830017956622	300.491698840945	216.935959252353
Xdh	103.734250309024	-1.82112683402403	0.3839964991889	-4.74256103342277	2.11033219867128e-06	0.000299733814280754	37.6041414017899	60.6306950943649	39.7502938258535	173.44529657543	147.384023717225	163.591051239479
Xaf1	125.43261463176	-1.97832390948604	0.419186170796559	-4.71943982724126	2.36494987393823e-06	0.000332398631760922	48.1803061710433	42.6660446960346	60.2277179179599	196.743918503473	284.751657473086	120.026043028966
Enah	656.781321457883	1.69345729462992	0.360916302491929	4.69210529681681	2.70407882312457e-06	0.000376145727427008	701.552263027143	1101.45762754763	1207.76650331482	248.518633899124	273.304354660098	408.088546298483
Gm13752	83.9448275610755	2.02409318211531	0.433889418758273	4.66499779577009	3.08620346997855e-06	0.000424919830820619	183.320189333726	116.770227589147	103.993192938344	25.8873576978254	44.35829840033	29.3396994070805
Col18a1	1970.6652952706	-2.44292427467041	0.527795798259884	-4.62854058847116	3.68251694454391e-06	0.000501901021542737	882.522193523257	583.851137945736	371.404260494086	4994.96566779542	4209.74560947648	781.502902388598
Odf3b	35.5975014131057	-2.35770808475275	0.517653437063877	-4.55460722549364	5.24835488724046e-06	0.000708160524935355	14.1015530256712	8.98232519916517	11.6440254641389	72.4846015539112	67.2529040263067	39.1195992094407
E330013P04Rik	42.410746644255	2.67490100948527	0.587924238443634	4.54973759300403	5.37128553294063e-06	0.00071757183857394	110.462165367758	60.6306950943649	50.1897649316332	11.6493109640215	2.86182570324709	18.6707178045058
Ntn4	234.765436192074	1.52623146441154	0.335831658057965	4.54463249009153	5.50311844226166e-06	0.000727976246484673	363.114990411034	325.609288469737	356.146571954869	141.086099453149	123.058505239625	99.5771616240308
Ptov1	1221.23496868401	1.47550391066168	0.326797239393307	4.51504398691045	6.33036249235672e-06	0.00082927748649873	1869.63090532024	1915.48084872197	1604.46640533445	834.867285754871	510.835888029606	592.128478942897
Hecw1	519.198684653862	-1.82350112802098	0.404858527890351	-4.50404524642949	6.66720015658238e-06	0.00086500511262275	239.726401436411	232.417664528399	214.009157668484	1149.39868178345	892.889619413094	386.750583093334
Pln	33.3761119669009	2.67197857106802	0.593957503669843	4.49860226457088	6.84016913328462e-06	0.000878994305861042	43.4797884958196	80.8409267924865	49.7882468121802	9.06057519423891	2.86182570324709	14.225308803433
Trpm4	85.8354736863653	1.80630653011242	0.402319639527265	4.48972993770542	7.13135296450876e-06	0.000905628491421759	135.139883162682	106.665111740086	158.599657183961	44.0085080863033	31.480082735718	39.1195992094407
Cxcr4	1200.23097171735	-1.6531530495901	0.36841914220959	-4.48715297385292	7.21812488360613e-06	0.000905628491421759	468.876638103568	480.554398155337	786.172477889103	1352.61443971138	1625.51699944435	2487.65087700034
Nudt16	23.8329618610337	-2.57202477464357	0.573312919475815	-4.48624945866421	7.24878656144297e-06	0.000905628491421759	5.87564709402967	7.85953454926952	6.82580803070212	47.8916117409771	37.2037341422122	37.3414356090115
Enpp1	952.201520574274	1.43872561289644	0.321864657197942	4.4699707803322	7.82302839738558e-06	0.000968404790513061	1499.46513839637	1292.33203802989	1381.22233091855	649.772678215419	470.770328184147	419.646609701272
Celf4	1400.90708635789	-1.89250788555029	0.425485384384247	-4.44787989201812	8.67219955031445e-06	0.00106307596056395	640.445533249234	591.710672495005	551.284378009059	3176.37878952318	2562.76491725777	882.858227613058
Olfm1	56.7483817545096	2.07382161053056	0.466438837547023	4.44607404785734	8.74538142908159e-06	0.00106307596056395	84.6093181540273	102.173949140504	89.5385406380337	15.5324146186953	15.740041367859	32.8960266079387
Hcrt	17.9827459089464	3.4127800330405	0.770181591477451	4.43113685240609	9.37375718591449e-06	0.00112928665812093	30.5533648889543	44.9116259958258	23.2880509282778	1.29436788489127	4.29273855487064	3.55632720085824
Bicc1	93.9120228192177	1.73942157443272	0.392827823040085	4.42794902095116	9.51333784938162e-06	0.00113595989028059	166.868377470443	134.734877987478	132.500979419512	32.3591971222818	47.2201241035771	49.7885808120154
Zfp248	39.3372568029467	-2.2218460475385	0.503366082072988	-4.4139764808713	1.01488989387208e-05	0.00120122011736983	17.626941282089	12.3506971488521	12.045543583592	88.0170161726065	61.5292526198125	44.454090010728
Amotl1	780.117002022119	1.8645755913004	0.424280725916931	4.39467427437526	1.10938973008951e-05	0.00130165179374763	1030.5885002928	1067.77390805076	1571.94343765875	436.201977208359	429.273855487064	144.920333434973
Zbtb4	118.791941833471	1.89004075104264	0.430374805287513	4.39161569827489	1.1251143760966e-05	0.00130872140316133	211.523295385068	115.647436939252	234.888099880044	47.8916117409771	34.3419084389651	68.4592986165211
Plec	5200.10772119759	-1.5319087669976	0.349487915046594	-4.38329539032377	1.16897438489427e-05	0.0013481172115708	3313.86496103274	2060.32084255851	2642.79226224008	8563.53792644066	9330.98270543715	5289.14762947642
Napsa	65.8795567937856	2.04310875832	0.468671388745212	4.35936310042325	1.30441524945676e-05	0.00149156567465424	83.4341887352214	99.9283678407125	133.304015658418	27.1817255827167	37.2037341422122	14.225308803433
Ehbp1	96.232677500184	2.09661516367665	0.48117446266852	4.35728686025676	1.3168463031627e-05	0.00149312665282137	126.913977231041	154.945109685599	187.508961784582	16.8267825035865	27.1873441808474	64.0138896154483
C1qtnf6	207.584434292093	1.77698642553637	0.408576870393168	4.34920954734026	1.36629111847695e-05	0.00153374939455417	336.087013778497	328.977660419424	297.926444634175	137.202995798475	97.3020739104012	48.0104172115863
Mgst2	78.9384326157807	2.04929869830555	0.47134685497428	4.34775086898029	1.3754070758249e-05	0.00153374939455417	89.309835829251	112.279064989565	178.675563156614	20.7098861582604	48.6510369552006	24.0052086057931
Gca	297.60905560734	1.91168905510419	0.440708044074371	4.33776755566002	1.43937261709315e-05	0.00159192251823261	648.671439180876	371.643705115459	389.874093988927	210.981965237277	91.578422503907	72.9047076175939
Cep164	621.361637734899	1.38667096494051	0.320566732091288	4.32568581241806	1.52058027946766e-05	0.00166806420413473	910.725299574599	906.092054465786	880.529235960573	405.137147970968	264.718877550356	360.967210887111
B230118H07Rik	32.7203806320516	2.79470237318814	0.647081919319392	4.31893132808847	1.5678655417203e-05	0.00170606530277678	72.8580239659679	51.6483698951997	48.583692453821	2.58873576978254	2.86182570324709	17.7816360042912
Rhob	90.8671143266251	-2.0192239997697	0.468205208096398	-4.31269017271155	1.61280053379082e-05	0.00174092140819516	19.9772001197009	24.7013942977042	60.6292360374129	120.376213294888	148.814936568849	170.703705641196
Cd84	649.933542167965	-1.34254237740758	0.311705950963284	-4.30707971169185	1.65424009253035e-05	0.00177148107686604	367.815508086258	346.942310817755	387.464985272209	1095.03523061802	898.613270819588	803.729947393963
Sla2	879.939577520015	-2.02789897419911	0.471795553808612	-4.29825791665206	1.72145780602935e-05	0.00182894725801212	521.757461949835	326.732079119633	192.728697337472	2424.35104840135	1090.35559293714	723.712585374652
Lgr4	974.865937787848	1.42500745657963	0.33278944399025	4.28200918723065	1.85213333139616e-05	0.00195240898754128	1767.39464588413	1187.91250758959	1306.53996070028	654.950149754984	473.632153887394	458.766208910713
Ccdc90b	30.9512961247452	2.39364652783293	0.559704299884178	4.27662701238539	1.89746318554831e-05	0.00198468765601576	51.7056944274611	56.1395324947823	48.985210573274	5.17747153956509	8.58547710974128	15.1143906036475
Kdelr1	1434.38757158208	1.45172433348348	0.340555691906162	4.26281036548787	2.01871827236271e-05	0.00209527428069154	2350.25883761187	1944.67340561926	2006.78756102642	1054.90982618639	668.236301708197	581.459497340322
Phlpp1	74.8389113874749	-1.8516986324795	0.436683675892062	-4.2403660468801	2.23155575234173e-05	0.00229850242491198	27.0279766325365	44.9116259958258	26.5001958839023	89.3113840574978	103.025725316895	158.256560438192
Olfr373	20.9289664386996	3.04009563918994	0.718298825418776	4.23235501939952	2.31256984897042e-05	0.00236390189183014	42.3046590770136	48.2799979455128	20.8789422115594	5.17747153956509	7.15456425811774	1.77816360042912
B930041F14Rik	54.3592445879519	-2.16693395625454	0.512492764423616	-4.228223511978	2.35543738598041e-05	0.00238961779316043	17.626941282089	15.719069098539	24.8941234060901	99.666327136628	127.351243794496	40.8977628098698
Pglyrp2	144.224751736084	-1.99070642873088	0.471194030972933	-4.22481249310485	2.39139806568638e-05	0.00240799508211241	76.3834122223857	67.3674389937388	31.7199314367922	355.9511683451	210.344189188661	123.582370229824
Ccdc114	33.4701417694559	2.24060450902962	0.531456683848976	4.21596825690941	2.48708745470369e-05	0.00248579785380125	62.2818591967145	53.893951194991	48.985210573274	14.238046733804	14.3091285162355	7.11265440171648
Akt1s1	555.488468496465	1.38143180868122	0.330319495647337	4.18210801022805	2.88818694807633e-05	0.00286546371252896	869.595769916392	736.550666331544	801.831684547772	397.370940661621	273.304354660098	254.277394861364
Adgrg7	33.15879161941	2.30529785836178	0.551759662731073	4.17808334692523	2.93975934289211e-05	0.00289534108128783	65.8072474531323	65.1218576939475	34.9320763924167	7.76620730934763	12.8782156646119	12.4471452030038
Cul7	399.256599439144	1.55146426052771	0.371748849505337	4.17342047619555	3.0006042599979e-05	0.00293385168696752	581.689062308938	550.167418448867	653.671498469591	304.176452949449	150.245849420472	155.589315037548
Cotl1	75.3912885406806	1.69525957683996	0.408618819307314	4.14875550693858	3.34287599432524e-05	0.00324499466125399	101.06113001731	130.243715387895	114.031145924671	45.3028759711945	31.480082735718	30.2287812072951
Afp	257.254471476708	-2.17087468313799	0.523751397251501	-4.14485707251594	3.40025727953152e-05	0.00327711939090848	135.139883162682	105.542321090191	41.3563663036658	717.079808229765	383.484644235111	160.923805838835
Zxdb	57.3432909770025	-2.17349108618942	0.529118222805711	-4.10776078484735	3.9951356890307e-05	0.00382314651433271	31.7284943077602	7.85953454926952	22.4850146893717	121.67058117978	108.74937672339	51.5667444124445
Kif1b	197.083598383008	1.57090938961421	0.382581825115858	4.10607427349298	4.02440127557465e-05	0.00382403143741752	267.929507487753	241.399989727564	375.82095980807	69.8958657841287	95.8711610587777	131.584106431755
Klhl5	69.1625316845001	2.41405548639079	0.588791424248574	4.10001808275596	4.13117857512321e-05	0.00389804143455507	145.716047931936	111.156274339669	94.3567580714705	5.17747153956509	11.4473028129884	47.1213354113717
Fuz	212.970365962049	1.71330207197569	0.421336847393099	4.06634758525455	4.77556930535523e-05	0.00445704358417771	377.216543436705	325.609288469737	275.03991182535	117.787477525106	135.936720904237	46.2322536111571
Olfr374	23.0500817920014	2.62928384746659	0.646705344161839	4.06565968752627	4.78967849778232e-05	0.00445704358417771	41.1295296582077	47.1572072956171	30.515377078433	11.6493109640215	4.29273855487064	3.55632720085824
Rtkn	70.4781309300577	1.64442715701561	0.405170153799607	4.05860881309862	4.93659296020156e-05	0.00454683897280847	92.8352240856688	119.015808888938	108.811410371781	31.0648292373905	32.9109955873416	38.2305174092261
Galnt6	943.652501446041	1.57246837560053	0.387774423068742	4.0551111214516	5.01104750605631e-05	0.00454683897280847	1061.14186518176	1155.35157874262	2021.24221332673	346.890593150861	407.810162712711	669.478595561564
Rims1	56.2456051326451	2.08812235393028	0.51499115067492	4.05467618461734	5.02037996468064e-05	0.00454683897280847	74.0331533847739	102.173949140504	98.3719392660011	10.3549430791302	14.3091285162355	38.2305174092261
Usp28	193.584323179577	1.52860540264403	0.377000684753018	4.05464887589117	5.02096647853304e-05	0.00454683897280847	245.60204853044	229.049292578712	387.866503391662	106.138166561084	77.2692939876716	115.580634027893
Cmah	120.073322593408	1.67268310111894	0.413425642678324	4.04591038495503	5.21201703679214e-05	0.00468838305849575	238.551272017605	194.242782431947	116.841772760842	45.3028759711945	54.3746883616948	71.1265440171648
Hist1h2bk	475.86475493734	2.10093785502112	0.521097975555502	4.03175209571957	5.53625683858177e-05	0.00494706712072741	1121.07346554086	718.586015933214	474.594417193524	239.458058704885	256.133400440615	45.3431718109426
Efnb1	1097.45579244345	-1.3732403946329	0.342064717559439	-4.01456310498985	5.95560085288236e-05	0.00527673059410859	510.006167761776	599.570207044275	722.732615015518	1347.43696817181	2122.04375895772	1282.94503770961
Crlf1	41.7810543477186	2.13924503156789	0.533017038543504	4.01346463034931	5.98339717556225e-05	0.00527673059410859	43.4797884958196	56.1395324947823	104.79622917725	12.9436788489127	12.8782156646119	20.4488814049349
Car3	199.289499979691	1.63819985172473	0.408413122244973	4.01113422291586	6.04277419663078e-05	0.00529449040487917	418.346073094913	238.031617777877	247.736679702542	111.315638100649	121.627592388002	58.679398814161
Snrnp70	3023.09270898896	1.61945788596857	0.404283769823709	4.00574548583721	6.18221893181692e-05	0.00538172129335521	4007.19131812824	3457.07241102869	6218.71263408908	2143.47321737995	1511.04397131447	801.062701993319
Galnt10	1000.13581550313	1.1991474708166	0.301287651018994	3.98007507696027	6.88935070370075e-05	0.00595884673365604	1406.6299143107	1446.15435706559	1327.82042103129	671.77693225857	532.29958080396	616.13368754869
Sytl3	426.10095756274	-1.53579721247712	0.386823735956674	-3.9702765619562	7.17892525240397e-05	0.00616976040959788	236.201013179993	209.961851530486	209.190940235047	829.689814215306	735.489205734503	336.072920481104
Tmem56	919.600219361326	1.48546717993938	0.375539401562573	3.95555612475957	7.63568188420592e-05	0.00652077567491079	1376.07654942175	1126.15902184533	1561.50396655297	495.742899913357	675.390865966314	282.72801246823
Ppfia3	171.2006456895	1.34295718197414	0.340925831227831	3.93914763553566	8.17716023661249e-05	0.00693927189135927	264.404119231335	239.154408427773	232.880509282778	106.138166561084	100.163899613648	84.4627710203832
Pyroxd2	156.258389036184	1.68155675799564	0.431275755631853	3.89902918500954	9.65791345097024e-05	0.00814463913712134	199.772001197009	179.646503983303	336.070665982216	50.4803475107596	58.6674269165654	112.913388627249
Saal1	743.872034265735	1.3556566493976	0.348715258324756	3.88757479644062	0.000101250792620796	0.00848557108591555	983.583323540567	957.740424360986	1266.38814875497	541.045775884552	426.412029783817	288.062503269518
Ttl	122.526855208772	1.40227786821428	0.361200326141357	3.88227187720061	0.000103485082032959	0.0086192852584612	190.370965846561	153.822319035704	189.115034262394	75.0733373236938	60.098339768189	66.681135016092
Emp3	1563.59333055914	1.2967926712102	0.334807276315865	3.87325115953208	0.000107393052657583	0.008889904659563	2277.4008136459	2077.16270230695	2311.94133181075	1184.34661467551	891.45870656147	639.249814354269
Akap12	91.6704190353959	2.02309869718921	0.523718351237146	3.86295170373575	0.000112025162034533	0.00921680189836554	86.9595769916392	165.05022553466	190.721106740206	16.8267825035865	22.8946056259768	67.5702168163066
Celf2	3549.42556545829	-1.36452489245723	0.354053626326348	-3.85400626062076	0.000116200621718622	0.00944964426620463	2135.21015397038	2114.2147937535	1708.05808015334	6196.13906497452	6035.59040814812	3107.34089174989
Gm14420	39.3943441404414	1.90828914710004	0.495159232331985	3.85388986511031	0.000116255906632326	0.00944964426620463	65.8072474531323	48.2799979455128	72.2732615015518	11.6493109640215	21.4636927743532	16.8925542040766
Arhgef28	108.118903355253	-1.61378456906179	0.420440567778665	-3.83831792823414	0.000123880020168216	0.0100090605516751	37.6041414017899	65.1218576939475	57.0155729623353	111.315638100649	147.384023717225	230.272186255571
Fam49a	83.2617980510939	-1.74095415056275	0.456978075822941	-3.809710449298	0.000139129636295156	0.0111742629912532	47.0051767522374	31.4381381970781	36.538148870229	194.155182733691	120.196679536378	70.2374622169503
Tfpi	69.2755538703441	1.82514597328749	0.479801203390154	3.80396289211338	0.000142399520933387	0.0113692114553503	137.490142000294	94.3144145912343	91.546131235299	46.5972438560858	31.480082735718	14.225308803433
Ldha	13005.8499681215	1.2599355342148	0.331885802883183	3.79629234896279	0.000146876279896459	0.0116576567331936	18550.5930052705	17823.1787764435	18675.0092538815	10336.8219287417	5584.85285988671	7064.6439845049
Ptms	649.99453270215	1.32532356777825	0.349410444591699	3.79302790827261	0.000148821423046789	0.0117429676091831	790.862098856394	1016.12553815556	979.704211465481	509.980946647161	327.679043021792	275.615358066514
Uprt	204.040183542646	-1.43980733761896	0.380467350843832	-3.78431246314732	0.000154134079884011	0.0120914601155521	109.287035948952	104.419530440295	115.23570028303	293.821509870319	412.102901267582	189.374423445701
Mtmr2	1385.65879784161	1.26079553958152	0.33447481431725	3.76947825550074	0.000163589159386058	0.0127432204052398	2229.22050747486	1727.9748101894	1908.41562176042	1089.85775907845	692.561820185797	665.922268360706
Ndufa4l2	25.4646319178785	2.34394823118723	0.622009408056464	3.76834851825016	0.000164331160639718	0.0127432204052398	30.5533648889543	43.7888353459302	52.5988736483516	3.88310365467382	15.740041367859	6.22357260150192
Pih1d1	546.626396685549	1.27699895421028	0.339227568340715	3.76443153030439	0.000166928398257398	0.0128706564439261	767.359510480275	614.166485492918	938.749363281268	363.717375654448	347.711822944522	248.053822259862
Trio	2896.41624019204	-1.41621367873601	0.376823150469069	-3.75829796277937	0.000171073091238841	0.0131152796595778	1420.73146733637	1003.77484100671	2309.53222309403	4356.84230054402	5061.13875619249	3226.47785297864
Tbc1d32	95.8962799188979	1.57945218780779	0.421259585386788	3.74935608018886	0.00017728920574352	0.0135150466276684	166.868377470443	123.506971488521	141.735896166932	28.476093467608	47.2201241035771	67.5702168163066
Tnfsf13	15.4914183361837	3.05754238993591	0.817093281229131	3.74197470494009	0.000182579896734998	0.013840171610367	35.253882564178	33.6837194968694	13.6516160614042	5.17747153956509	4.29273855487064	0.88908180021456
Mgat4a	138.42390582244	1.50327673443006	0.403540928515172	3.72521503571239	0.00019514879526927	0.0146462215913162	141.015530256712	202.102316981216	271.024730630819	54.3634511654334	68.6838168779303	93.3535890225288
Fchsd1	513.007358940919	-1.41102448215767	0.378807585480229	-3.72491084192217	0.000195384264910466	0.0146462215913162	279.680801675812	255.996268176207	305.555288903783	828.395446330414	413.533814119205	994.882534440093
Rnf150	84.4474355119535	-1.92268788270597	0.517911021605654	-3.71239035760458	0.000205311009844022	0.0153053119106375	25.8528472137306	50.5255792453041	30.1138589589799	54.3634511654334	117.334853833131	228.494022655142
Kif17	151.937584693874	-1.36274324500267	0.367705308505237	-3.70607443918169	0.000210496455660225	0.0156056520671617	75.2082828035798	77.4725548427996	101.182566102173	267.934152172493	221.79149200165	168.036460240552
Il9r	138.078707361357	1.77936673826222	0.48063107631946	3.70214666910038	0.000213782966476915	0.0157626970856449	137.490142000294	166.173016184556	336.873702221122	31.0648292373905	97.3020739104012	59.5684806143755
Rpl18	2500.31948105974	1.10256888848896	0.298752596688314	3.69057508022016	0.000223747633880915	0.0164077544780173	3161.09813658796	3197.7077709028	3875.85440708044	1733.15859786941	1551.10953115993	1482.98844275789
Gpr34	117.71015392094	2.01527001297672	0.546612057961851	3.68683782880868	0.000227057951140371	0.0165605023499299	102.236259436116	107.787902389982	356.548090074322	24.5929898129342	38.6346469938358	76.4610348184522
Gpt	334.654701599399	1.42180906871021	0.388567444250618	3.6591049758486	0.000253097654779231	0.0183604658921299	632.219627317593	477.18602620565	352.532908879792	254.990473323581	167.416803639955	123.582370229824
Il17rc	59.102335524433	1.70141640660627	0.465780527062183	3.65282854853897	0.00025936741843581	0.018714676882109	85.7844475728332	104.419530440295	81.9096963684254	34.9479328920644	12.8782156646119	34.6741902083679
Redrum	46.2738443022293	1.95331164931914	0.536549842926871	3.6405036271446	0.000272105274187738	0.0194405517614634	113.987553624176	52.7711605450954	54.2049461261639	29.7704613524993	10.0163899613648	16.8925542040766
Ctnnal1	297.559978031383	1.26629016274368	0.347852191653735	3.6403110088902	0.000272308921879239	0.0194405517614634	400.719131812824	421.046493710867	439.662340801107	220.042540431516	121.627592388002	182.261769043985
Arhgap15	60.9082944083833	1.98103071511965	0.545961683273416	3.628516021934	0.000285055062169673	0.0202434102834495	109.287035948952	70.7358109434257	112.826591566311	7.76620730934763	18.6018670711061	46.2322536111571
Upp1	56.9489507794006	1.58697209807229	0.439580097563011	3.61020006790642	0.000305960915956917	0.021614296539302	62.2818591967145	90.9460426415473	102.788638579985	32.3591971222818	25.7564313292239	27.5615358066514
Sema3a	107.605235295972	1.39782761834244	0.388088104292919	3.60183062268611	0.000315984224395655	0.0222061205196384	155.117083282383	163.927434884764	150.167776675447	54.3634511654334	42.9273855487064	79.1282802190959
Treml2	3090.87532314841	-1.23443128009626	0.343463515250002	-3.59406814781398	0.000325554626649209	0.0227601480693149	1982.44332952561	1841.37666582886	1707.25504391444	5612.37914888856	4586.07568945347	2815.72206127951
Chst1	20.0635942147484	-2.79593002093167	0.778726561441262	-3.59038738290495	0.00033018686906256	0.0228977450976508	2.35025883761187	4.49116259958258	7.62884426960825	6.47183942445636	37.2037341422122	62.2357260150192
Kctd12	26.4367669241026	-2.28493364018033	0.636505133943792	-3.58981179935323	0.00033091679345156	0.0228977450976508	4.70051767522374	6.73674389937388	14.4546523003104	24.5929898129342	34.3419084389651	73.7937894178085
Vimp	706.321076867528	1.28538504982699	0.359517920077488	3.57530175283043	0.000349824176626592	0.0240825388531766	1014.13668842952	871.285544319021	1119.43251703515	581.171180316181	277.597093214968	374.30343789033
Lpcat4	74.0570580251022	1.66507395036179	0.466059490463097	3.57266397194767	0.000353368079329075	0.0242030228141483	159.817600957607	104.419530440295	74.6823702182702	42.714140201412	20.0327799227297	42.6759264102989
Gsta2	44.5852174197252	-2.13183378680107	0.598654497540847	-3.56104196253134	0.000369386038122359	0.025172352587803	9.40103535044748	19.087441048226	20.8789422115594	28.476093467608	50.0819498068242	139.585842633686
Clip1	942.686251677786	1.13850131518769	0.320436826672361	3.55296651452543	0.000380912948785415	0.025827429235988	1255.03821928474	1040.82693245326	1592.42086175086	577.288076661507	648.203521785467	542.339898130882
Mir142	242.998677995959	-1.45450457280419	0.410393489604687	-3.5441706792309	0.000393850190402829	0.0265711030955269	178.619671658502	70.7358109434257	140.12982368912	476.327381639988	281.889831769839	310.289548274882
Eogt	130.812198254182	1.43373002096849	0.404712204605729	3.54259151231981	0.000396215923067167	0.0265977186564442	216.223813060292	142.594412536747	213.607639549031	102.255062906411	51.5128626584477	58.679398814161
Cdc42ep5	160.228512428302	-1.34339899452885	0.379715773157234	-3.53790674366475	0.000403312475288913	0.026940075391452	104.586518273728	97.6827865409212	70.6671890237396	305.47082083434	173.140455046449	209.823304850636
Rcn3	584.990561377674	1.29648396439056	0.366834296449346	3.53424959699639	0.000408934709708275	0.0271487418601385	984.758452959373	760.129269979352	749.232810899421	495.742899913357	267.580703253603	252.499231260935
Tmem184a	113.08951217003	1.39037036739226	0.393508633845922	3.53326521404016	0.00041046048613861	0.0271487418601385	138.6652714191	205.470688930903	148.160186078181	54.3634511654334	50.0819498068242	81.7955256197395
Tsg101	1292.54792313431	1.22164035648303	0.346623270037635	3.52440376074691	0.000424436963916258	0.0279362339225466	1964.81638824352	1598.8538854514	1863.04407426223	1032.90557214324	775.554765579963	520.112853125518
Ikzf4	173.489054825033	-1.5086510265244	0.42952572348227	-3.51236478759269	0.000444137933321547	0.029086576943147	98.7108711796985	90.9460426415473	81.1066601295193	406.43151585586	230.376969111391	133.362270032184
Zfp473	33.7992969114464	1.74003787798416	0.495579375338892	3.5111184294025	0.000446225556009147	0.029086576943147	51.7056944274611	48.2799979455128	56.2125367234292	16.8267825035865	12.8782156646119	16.8925542040766
Oas3	172.138250634485	-1.5544253698694	0.443044702210953	-3.5085068439195	0.000450629639921542	0.0291097009161246	90.484965248057	77.4725548427996	93.5537218325643	236.869322935103	413.533814119205	120.91512482918
Cxcl3	35.668418110985	1.96920113695996	0.561289788007789	3.50835019455696	0.000450895093120139	0.0291097009161246	29.3782354701484	63.9990670440518	77.4929970544417	10.3549430791302	11.4473028129884	21.3379632051494
Mxra8	43.7834735321419	1.7852911013484	0.510132129117374	3.49966410552751	0.000465844761393887	0.029931635073751	58.7564709402967	68.4902296436344	76.6899608155356	7.76620730934763	24.3255184776003	26.6724540064368
Rps11	6974.51241106368	1.06708957505912	0.305642395171523	3.4913009187102	0.000480674539241053	0.0307381116491921	9033.21984236122	8118.89918939542	11173.8477462594	4914.71485893216	4597.52299226646	4008.86983716745
F630111L10Rik	37.8213102449756	1.90064686564088	0.544904048620513	3.48803953733245	0.000486576121953034	0.0309687340260013	66.9823768719383	59.5079044444692	53.8034280067108	14.238046733804	5.72365140649419	26.6724540064368
Syce3	27.0628417407165	-1.88448738827253	0.540579615121807	-3.48604966883168	0.00049020997776633	0.0310535362910849	7.05077651283561	16.8418597484347	10.8409892252328	38.8310365467382	44.35829840033	44.454090010728
C230014O12Rik	116.388409091206	1.49383655604415	0.429549373852742	3.47768300217862	0.00050576767222032	0.0318893607535924	242.076660274023	151.576737735912	121.258472074826	75.0733373236938	70.1147297295538	38.2305174092261
Omp	73.2158938357604	-1.90052821332778	0.547392085431833	-3.47196874764542	0.000516656479550351	0.0324243994352228	21.1523295385068	35.9293007966607	35.7351126313229	73.7789694388025	48.6510369552006	224.048613654069
Tspan14	1386.56795522108	-1.26256954595164	0.365338659624308	-3.45588815388436	0.000548482858093089	0.0342624037233799	766.184381061469	852.198103270795	828.331880431675	2448.94403821429	2319.50973248177	1104.23959586648
Mrgprx1	49.3475087590796	2.03250899207064	0.589317353849022	3.44892099103424	0.000562831358492751	0.0349966982495055	106.93677711134	69.6130202935301	63.0383447541313	6.47183942445636	10.0163899613648	40.0086810096552
Hsf4	40.4883385275442	1.90628271186513	0.553737513941184	3.44257462041413	0.00057620487400277	0.0355907169173053	63.4569886155205	56.1395324947823	73.076297740458	5.17747153956509	15.740041367859	29.3396994070805
Xkr9	52.4480345180482	1.68499309884193	0.489656714210155	3.44117225383078	0.000579199680625248	0.0355907169173053	77.5585416411917	76.3497641929039	87.1294319213153	27.1817255827167	10.0163899613648	36.452353808797
Rnf122	240.735206703111	-1.48514565327728	0.43171877701222	-3.44007657845108	0.000581549614619582	0.0355907169173053	82.2590593164154	98.8055771908169	197.145396651455	238.163690819994	324.817217318545	503.220298921441
Dhdh	65.7533941842056	-1.5110768416551	0.439339022565298	-3.43943233822466	0.000582935480525048	0.0355907169173053	25.8528472137306	42.6660446960346	33.7275220340575	133.319892143801	88.7165968006599	70.2374622169503
Ceacam1	270.166014617719	-1.11134517402773	0.323466142327035	-3.43573879489411	0.000590940422203506	0.0359169329585221	165.693248051637	163.927434884764	182.690744351145	424.552666244337	346.280910092898	337.851084081533
Slc25a24	183.565826512332	1.17788780500602	0.342982621336008	3.43424923518816	0.000594197575395745	0.0359529501561201	247.952307368052	215.575804779964	299.532517111987	115.198741755323	117.334853833131	105.800734225533
Uevld	370.176594748332	1.30464609867672	0.381878956133667	3.41638646938182	0.000634581178588649	0.0382250171548957	632.219627317593	474.940444905858	472.988344715712	297.704613524993	216.067840595156	127.138697430682
Cenpb	209.465012908403	1.53011412484161	0.450143797613297	3.39916740595876	0.000675913314779448	0.0403755632074384	350.188566804168	272.838127924642	309.168951978861	159.207249841626	124.489418091249	40.8977628098698
Fut7	104.188873609847	-1.34393576797654	0.395461546370019	-3.39839810042889	0.000677817082635281	0.0403755632074384	43.4797884958196	53.893951194991	77.8945151738948	125.553684834453	147.384023717225	176.927278242697
Aldh16a1	787.071565206233	1.26617908907423	0.372644936934423	3.39781642946902	0.000679259827176204	0.0403755632074384	1217.43407788295	1016.12553815556	1100.96268354031	665.305092834114	447.87572255817	274.726276266299
Gm15545	156.766552984958	1.31828116278273	0.389628628776468	3.38342992639545	0.000715864728785026	0.0422588329239516	251.47769562447	142.594412536747	276.244466183709	95.7832234819542	101.594812465272	72.9047076175939
Hist1h2ah	173.031109976228	1.86373827976483	0.550926639446355	3.38291552145266	0.000717206902807745	0.0422588329239516	419.521202513719	232.417664528399	161.410284020132	85.428280402824	121.627592388002	17.7816360042912
Fgf11	50.3453625778467	1.51137407754891	0.448594383594644	3.36913285770116	0.000754050730620456	0.0442365500359209	55.2310826838789	85.3320893920691	83.1142507267846	23.2986219280429	25.7564313292239	29.3396994070805
Fam171a2	58.6788385003657	1.4773624600885	0.438691934222598	3.3676535738149	0.000758107904131956	0.0442820344175432	62.2818591967145	105.542321090191	90.7430949963929	36.2423007769556	31.480082735718	25.7833722062222
Etl4	70.8774036353554	-1.65213120278692	0.49177201896711	-3.35954698328905	0.000780703751088985	0.0454053263510503	22.3274589573128	35.9293007966607	43.7654750203842	53.0690832805422	103.025725316895	167.147378440337
Aff3	483.030031031411	-1.37681713518859	0.410646119236691	-3.35280688332772	0.000799965020368347	0.0461294386657948	224.449718991934	156.067900335495	422.397061664625	798.624984977915	789.863894096198	506.776626122299
Ecm1	690.256359854262	-1.68509905445155	0.506440909207746	-3.32733597111585	0.000876805914549901	0.0503435838511567	457.125343915509	317.749753920468	208.387903996141	1896.24895136571	921.507876445564	340.518329482177
Treml1	125.109654393808	-1.47137268727269	0.442640239124515	-3.32408253299084	0.000887099384106234	0.0507187796175653	41.1295296582077	74.1041828931126	82.3112144878785	139.791731568257	286.182570324709	127.138697430682
Tbc1d17	542.416159469062	1.02644283511911	0.309197612867175	3.31969844657257	0.000901147313507323	0.0513045599204823	761.483863386246	633.253926541144	787.778550366915	333.946914301948	380.622818531864	357.410883686253
Disp2	635.762733148437	1.37815042921652	0.415456164712351	3.3171981698014	0.000909250994333053	0.0515484187669575	1132.82475972892	1041.94972310316	579.390646370774	468.561174330641	407.810162712711	184.039932644414
Lef1	125.85998227339	-1.38674335387877	0.418333394341206	-3.31492386846768	0.000916680866388446	0.0517521963605828	72.8580239659679	70.7358109434257	65.0459353513967	195.449550618582	253.271574737368	97.7989980236016
Cyth2	534.457600261441	1.05300956156998	0.318536023709351	3.30577857194199	0.000947129031559798	0.0532483834284848	682.750192326248	624.271601341979	856.438148793389	375.366686618469	310.50808880231	357.410883686253
Itga2b	4243.72192147088	-1.11763703768648	0.339144685955549	-3.29545790917382	0.000982614221763561	0.0550141647064553	2431.34276750948	2363.47431803033	3235.83452467226	6682.82138969364	6745.3231825534	4003.53534636616
Ifi30	105.02769475827	1.31968287395831	0.400902808908729	3.29177756960727	0.000995563183356187	0.0555088183182853	198.596871778203	151.576737735912	100.379529863266	60.8352905898898	60.098339768189	58.679398814161
Disp1	115.212999675547	1.58449335925018	0.481597371609973	3.29007891790031	0.0010015928732262	0.0556151960429676	112.81242420537	166.173016184556	240.107835432933	25.8873576978254	52.9437755100712	93.3535890225288
Itga6	485.190708146349	-1.03309607576277	0.314283507700421	-3.28714695633195	0.00101208003261137	0.0559671962296118	282.031060513424	306.521847421511	366.184524941196	610.941641668681	625.30891615949	720.156258173794
Rtn4r	10.1506737197912	-2.96434101760898	0.90228140106724	-3.2853841541039	0.00101843412619074	NA	0	4.49116259958258	2.4091087167184	10.3549430791302	14.3091285162355	29.3396994070805
Selplg	279.683889660456	1.17296736463835	0.357858415956959	3.2777414539817	0.00104641192909623	0.0576295353440629	448.899437983867	371.643705115459	341.290401535106	214.865068891951	183.156845007814	118.247879428537
Plag1	833.614991152442	1.09957535961898	0.336695170903701	3.26578892316063	0.0010915958371862	0.0597557909209974	1015.31181784833	951.003680461612	1443.45763943377	414.197723165207	583.812443462407	593.906642543326
Hsd3b7	254.712737006429	-1.27082101216442	0.389201854038497	-3.26519773474336	0.00109387685151459	0.0597557909209974	159.817600957607	136.980459287269	150.5692947949	533.279568575204	326.248130170169	221.381368253426
Lilrb4a	258.533894490924	-1.64328922998521	0.5039218662716	-3.26100004777234	0.00111020021582876	0.060402949645877	79.9088004788035	111.156274339669	183.895298709504	126.848052719345	442.152071151676	607.242869546545
Gbp7	264.154656085557	-1.24160753371026	0.38164715819655	-3.25328646380442	0.00114078429484754	0.0615704099615114	146.891177350742	139.22604058706	183.493780590051	372.777950848686	512.26680088123	230.272186255571
St8sia4	234.803842746368	1.13173132184662	0.348189124366016	3.25033506979081	0.0011526910794877	0.0617513859931924	311.409295983573	262.733012075581	393.086238944551	122.964949064671	148.814936568849	169.814623840981
Slc37a3	116.433628003873	1.30779506985577	0.402375303186841	3.2501872244592	0.00115329054104235	0.0617513859931924	165.693248051637	147.08557513633	185.902889306769	59.5409227049985	44.35829840033	96.0208344231725
Fam46d	91.4922205564674	1.42901130856516	0.440079600779904	3.24716552649268	0.00116560577930489	0.0621641058504382	189.195836427755	98.8055771908169	112.023555327405	69.8958657841287	44.35829840033	34.6741902083679
Avpi1	248.718225685444	1.34580989481986	0.414963172678927	3.24320321278526	0.00118193877747488	0.0627870075766481	267.929507487753	327.854869769529	473.791380954618	214.865068891951	121.627592388002	86.2409346208124
Padi3	442.787984070197	1.29417281026232	0.399319411477563	3.24094640296504	0.00119133580714588	0.0630380158659581	750.907698616992	637.745089140727	497.480950002349	304.176452949449	334.83360727991	131.584106431755
AB124611	548.284967550163	-1.26373403826425	0.391298295990426	-3.22959249046966	0.00123966776411274	0.0653392075827079	356.064213898198	334.591613668903	276.645984303162	964.304074243998	961.573436291024	396.530482895694
Purg	57.1020345962846	1.35616067794308	0.420443845785397	3.22554531725811	0.00125732928838848	0.0660122338063257	83.4341887352214	78.5953454926952	84.7203232045969	33.6535650071731	25.7564313292239	36.452353808797
Rassf5	407.082460821865	-1.16332874072582	0.361092372025044	-3.22169292638819	0.00127435634379266	0.0665491172313114	193.896354102979	264.978593375372	293.509745320191	600.58669858955	705.440035850409	384.08333769269
Trpa1	139.349529163375	3.32349949724236	1.0318206798195	3.2210049306472	0.00127741950366187	0.0665491172313114	417.170943676107	232.417664528399	111.220519088499	3.88310365467382	17.1709542194826	54.2339898130882
Akna	350.322804961083	1.63716996945347	0.509039707809191	3.21619304808172	0.0012990341600697	0.0674148766223864	217.398942479098	398.590680712954	973.279921554232	99.666327136628	261.857051847109	151.143906036475
Syngr4	24.0444069291792	1.9651942122175	0.611353991191723	3.2144947780364	0.00130674291680826	0.0675551041244974	34.0787531453721	29.1925568972868	50.5912830510863	11.6493109640215	14.3091285162355	4.4454090010728
Rec114	371.049714999533	-1.12341467129369	0.350137930365083	-3.20849177957475	0.00133433123581848	0.0687180586446517	270.279766325365	213.330223480173	216.819784504656	649.772678215419	515.128626584477	360.967210887111
Rem2	1164.39417009258	1.02948686074812	0.321218035192504	3.20494725687228	0.00135087232043594	0.0693054000746851	1418.38120849876	1724.60643823971	1545.8447598943	972.070281553346	671.098127411444	654.364204957916
H60b	59.084014366779	1.4591342235583	0.456091315704169	3.19921509863768	0.00137802312758847	0.0704305532596635	98.7108711796985	90.9460426415473	71.4702252626457	19.4155182733691	28.6182570324709	45.3431718109426
Pdia2	221.030058344923	1.26432738656631	0.397732960440864	3.17883482717871	0.00147868326401868	0.0752900878543549	330.211366684468	224.558129979129	380.237659122053	178.622768114996	131.643982349366	80.906443819525
Akr1c12	90.1465082273475	1.30338781527963	0.410452919921515	3.17548676600682	0.00149585344531746	0.0756961084730923	160.992730376413	101.051158490608	122.463026433185	68.6014978992374	48.6510369552006	39.1195992094407
Lsamp	71.5075815349553	1.45295105725036	0.457608770458557	3.17509442792016	0.00149787748924002	0.0756961084730923	152.766824444771	94.3144145912343	67.4550440681151	50.4803475107596	32.9109955873416	31.1178630075096
Laptm5	320.062113008956	1.1025511380467	0.347444617620388	3.17331477343917	0.00150709031791706	0.0758774987300558	379.566802274317	413.186959161598	516.352301616643	261.462312748037	188.880496414308	160.923805838835
1700019G17Rik	129.062579551017	-1.28451936285442	0.405042907740097	-3.17131676251606	0.0015174957076482	0.0761173590457146	79.9088004788035	67.3674389937388	77.4929970544417	242.046794474668	201.75871207892	105.800734225533
Plac8	50.0152585002692	1.35913536816651	0.429337248033592	3.16565910456521	0.00154732014511321	0.0773258915481948	68.1575062907442	76.3497641929039	71.4702252626457	28.476093467608	27.1873441808474	28.4506176068659
Ube3a	2575.29644408943	1.23499047870833	0.390641763663596	3.16143995236478	0.00156991183208998	0.0781653887468268	4338.57781423151	3160.65567945624	3344.24441692459	2243.13954451657	1552.54044401155	812.620765396108
Gas2	123.568551929386	1.41751658521001	0.449431986045222	3.15401802547133	0.00161039138766209	0.0798860698298698	202.122260034621	166.173016184556	169.842164528647	84.1339125179327	91.578422503907	27.5615358066514
Prkcq	882.468857758757	-1.10957227959634	0.353346753958512	-3.14017963138447	0.00168844269249283	0.0834511254571642	467.701508684762	595.079044444692	612.716650285378	1206.35086871867	1608.34604522487	804.619029194177
Slc22a3	1783.32638310584	-1.31500528826795	0.419143218031195	-3.1373650621017	0.00170473723388434	0.0839489762656987	1480.66306769548	866.794381719439	721.126542537706	3886.98675832849	2295.18421400417	1449.20333434973
Prkaca	1313.51881620704	1.15170353730271	0.368372700575068	3.12646277942091	0.00176922898562508	0.0868080243746878	2108.18217733785	1666.22132444514	1659.47438769952	1104.09580581226	865.702275232246	477.436926715219
Pqlc1	178.243704527239	1.22832536273719	0.393292521524202	3.1231851497629	0.00178905164984325	0.0874625866352718	159.817600957607	226.803711278921	361.767825627212	111.315638100649	110.180289575013	99.5771616240308
Rpl13a	9687.28287056927	1.01718430029555	0.326884105920212	3.11175820993827	0.00185976753510242	0.0905914922423716	10583.2155457662	11342.4311452458	16976.5876085951	5670.62570370866	6190.12899612347	7360.70822397634
Kcnt2	40.1060103168781	1.66809952642683	0.538527748910093	3.0975182426585	0.00195148384857326	0.094717163916543	74.0331533847739	61.7534857442605	48.583692453821	9.06057519423891	14.3091285162355	32.8960266079387
Herc2	4311.43062162029	1.13006194115318	0.365023349260793	3.095862068664	0.00196241623993978	0.0949063882634678	6600.70194543293	4884.13932704606	6269.70543525962	3564.68915499056	2960.55869000912	1588.78917698342
Zfp64	711.107398390133	1.01779072004959	0.329289830518758	3.09086593547751	0.00199573720113663	0.0961731501962019	1059.96673576295	874.653916268708	921.082566025333	607.058538014007	420.688378377323	383.194255892475
G630025P09Rik	19.2676707812748	2.03064396635369	0.663226015439138	3.06176766152508	0.00220034169703287	0.104809429264483	38.7792708205958	32.5609288469737	22.4850146893717	6.47183942445636	2.86182570324709	12.4471452030038
Hemgn	2052.73110181662	-1.02069458384162	0.333984087433805	-3.05611740871911	0.00224223435630161	0.106106575199632	1660.45786877279	1230.57855228563	1175.64505375858	3184.14499683253	3053.56802536465	2011.99211388555
Mroh6	98.8010602901092	1.15807458394224	0.379705286354654	3.04993010516207	0.00228894628422374	0.107612377048888	130.439365487459	124.629762138417	153.379921631071	56.952186935216	75.838381136048	51.5667444124445
Josd2	570.294758215841	1.12921003532751	0.370947630936321	3.04412251529207	0.00233360085010069	0.109298328371812	813.189557813707	729.81392243217	803.839275145038	467.266806445749	404.948337009464	202.71065044892
Vangl1	68.6091337896628	1.37891453735472	0.453398160055091	3.04128833956267	0.00235568123554715	0.109298328371812	141.015530256712	83.0865080922778	74.2808520988172	42.714140201412	24.3255184776003	46.2322536111571
Hid1	69.7372846312961	-1.38307254345971	0.454794525237155	-3.04109321179384	0.00235720844557899	0.109298328371812	38.7792708205958	38.174882096452	39.3487757064005	117.787477525106	50.0819498068242	134.251351832399
Tesk1	267.850475112202	1.05557843723968	0.348058505972113	3.03276150166621	0.00242327037043784	0.11197666817917	390.14296704357	296.416731572451	398.707492616894	205.804493697712	130.213069497743	185.818096244843
1700001L05Rik	452.443264128207	1.24085675606542	0.409330680454732	3.03142865979881	0.00243399429996207	0.112088345014977	743.856922104157	514.238117652206	650.86087163342	144.969203107822	237.531533369509	423.202936902131
Cd24a	2116.47230237895	-1.02628156357874	0.338871456023184	-3.028527618179	0.00245748613429202	0.112785239489804	1437.18327919966	1281.10413153093	1463.13202728697	3876.63181524936	2056.22176778304	2584.56079322373
Ctla2a	492.701026372265	-1.23913176801488	0.409363830488963	-3.02696935030827	0.00247019003610747	0.112983980193892	267.929507487753	280.697662473912	331.252448548779	445.262552402598	477.924892442265	1153.13909487828
Tmem143	441.788625595379	1.14822610171535	0.379702897562451	3.02401195536439	0.00249446580885684	0.113708875536842	575.813415214908	542.307883899597	706.671890237396	310.648292373905	360.590038609134	154.700233237333
Slc1a3	43.3759252524648	1.57869000713156	0.52328006290073	3.01691220257908	0.0025536376259754	0.116014250798943	56.4062121026849	70.7358109434257	69.0611165459273	12.9436788489127	12.8782156646119	38.2305174092261
Rfx3	328.575038477501	1.01842135620474	0.338459589899293	3.00898951188756	0.00262118164376256	0.118683234628484	411.295296582077	392.976727463476	515.95078349719	221.336908316408	170.278629343202	259.611885662652
Snx21	47.2626963821669	1.36639089782517	0.454321153469242	3.00754408504044	0.00263367922013856	0.118850279991069	78.7336710599976	62.8762763941562	63.0383447541313	33.6535650071731	18.6018670711061	26.6724540064368
Hps5	759.679907396849	1.01365009595606	0.337227891884662	3.00583113185296	0.00264856041927211	0.119123419124129	1029.413370874	861.180428469961	1156.37218402483	626.474056287376	516.559539436101	368.079865288828
Dek	8275.00726696398	1.16824657611174	0.390074141159809	2.99493468764218	0.00274503612561482	0.122644941863976	13631.5012581488	10079.2916641132	10648.6620460148	6338.51953231256	6419.07505238323	2532.99404881128
Vrk3	610.477787116796	1.13421119433644	0.379415413806753	2.98936509446643	0.00279557868458048	0.124490901620609	930.7024996943	709.603690734048	875.309500407683	582.465548201073	310.50808880231	254.277394861364
Dab2ip	227.83182006394	1.01170469013798	0.338685580936526	2.98715016842595	0.00281591366799919	0.124983957639188	304.358519470737	298.662312872242	311.176542576126	116.493109640215	160.262239381837	176.038196442483
Kif3c	141.501645063436	1.05849007038629	0.355244073133708	2.97961359650297	0.00288612195288569	0.127600464857058	189.195836427755	167.295806834451	217.221302624109	95.7832234819542	77.2692939876716	102.244407024674
Sp100	251.719061563656	-1.08953510947113	0.365762858234771	-2.97880193393447	0.00289377768074258	0.127600464857058	129.264236068653	140.348831236956	211.198530832313	297.704613524993	439.290245448429	292.50791227059
Cpq	53.1261156998972	1.43876059698878	0.483586299925249	2.97518891087523	0.00292808168758071	0.12869252837305	58.7564709402967	75.2269735430083	99.5764936243603	20.7098861582604	20.0327799227297	44.454090010728
Parp10	268.727456632837	-1.03161096055888	0.346969951447435	-2.97319971442879	0.00294712622053985	0.129109006797871	178.619671658502	156.067900335495	193.933251695831	436.201977208359	383.484644235111	264.057294663724
Tnfsf9	142.188367509209	-1.19003344155719	0.40179881188767	-2.96176446109025	0.00305881681154671	0.133568334104206	103.411388854922	76.3497641929039	81.1066601295193	203.21575792793	118.765766684754	270.280867265226
Ctla2b	36.8971260770904	-1.54740506858313	0.52296358701044	-2.95891550964186	0.00308723732392104	0.134374494231183	15.2766824444771	23.5786036478086	18.068315375388	40.1254044316294	37.2037341422122	87.1300164210269
Prrg2	111.255403232884	1.18453051978539	0.401346173266716	2.95139358161567	0.0031634353420625	0.137248337847104	160.992730376413	140.348831236956	162.614838378492	90.6057519423891	40.0655598454593	72.9047076175939
Gm15915	27.5061962568977	1.58836808955795	0.538417688536413	2.95006669241427	0.00317705341192587	0.137397377202294	42.3046590770136	48.2799979455128	33.3260039146045	18.1211503884778	11.4473028129884	11.5580634027893
Hdac5	2102.78583796308	-1.00751168917858	0.342656384834409	-2.94029743431009	0.00327897321673634	0.141352030713813	1149.2765715922	1328.26133882655	1711.67174322842	2279.38184529353	3754.71532266019	2393.4082061776
Cmpk2	46.4758593622631	-1.29339433834243	0.44142091957326	-2.93007032741632	0.00338885297273594	0.145623545099128	19.9772001197009	29.1925568972868	30.9168951978861	67.3071300143462	70.1147297295538	61.3466442148047
Cx3cr1	859.407964577699	-1.14149585735948	0.390357716663309	-2.92423028579205	0.00345309182139014	0.147583573023972	740.331533847739	528.834396100849	340.888883415653	1647.73031746659	869.995013787117	1028.66764284825
Bax	615.315334975154	1.01571874108553	0.347380451657895	2.92393753372693	0.00345634099722636	0.147583573023972	948.329440976389	771.357176478309	750.035847138327	551.400718963682	372.037341422122	298.731484872092
Myh7b	155.169621174233	1.17980237538103	0.404839418095715	2.91424777984958	0.00356546789513607	0.151555118505111	224.449718991934	236.908827127981	186.304407426223	81.5451767481502	58.6674269165654	143.142169834544
Slfn10-ps	824.128381978668	-1.05161682254964	0.361336253593961	-2.91035513898739	0.00361018278562748	0.152702809800851	627.519109642369	428.906028260137	552.087414247966	1392.73984414301	1242.03235520924	701.485540369288
Mospd3	2077.4785670462	1.18463410577561	0.40740341742348	2.90776673712638	0.00364019753426535	0.153491204155757	3734.56129296526	2831.67801903682	2090.30332987266	2050.27872966778	907.198747929329	850.851282805334
Capg	69.6745336056704	1.24218575795507	0.427624714098435	2.90485025070167	0.00367428847383326	0.15444602609792	116.337812461788	111.156274339669	67.4550440681151	37.5366686618469	35.7728212905887	49.7885808120154
Gm4759	236.913098751021	1.11715757557418	0.386732338357718	2.88871000630113	0.00386825631959832	0.161592515542849	374.866284599093	255.996268176207	343.297992132371	146.263570992714	93.0093353555306	208.045141250207
Fam102a	123.6554534368	-1.23224635697258	0.427493012306328	-2.88249473441591	0.00394539730059657	0.164205316668054	39.9544002394018	75.2269735430083	104.79622917725	195.449550618582	127.351243794496	199.154323248062
Tnfaip1	415.932070718486	1.16896643072166	0.405649213038879	2.88171748680212	0.0039551417710752	0.164205316668054	665.123251044159	474.940444905858	586.617972520929	416.78645893499	190.311409265932	161.81288763905
Ptger2	254.473048979176	-1.02603354277696	0.356755642422156	-2.8760120955924	0.0040273427873778	0.166689988435855	185.670448171338	178.523713333408	139.728305569667	433.613241438576	246.11701047925	343.18557488282
Papss2	3107.38917417898	1.09817953622312	0.382861161755287	2.86834927624507	0.00412619744766421	0.170202394622978	5355.06476149864	3934.25843723434	3418.12375090395	2644.39358883287	2193.5894015389	1098.9051050652
Nefh	2850.50721510819	-1.13029236257814	0.394174973676415	-2.86748890229143	0.00413743314580425	0.170202394622978	2122.28373036352	1626.92365169879	1613.70132208187	5103.69257012629	4732.02880031907	1904.41321605959
Prss35	19.0377793156634	1.8615317639705	0.650143359558359	2.86326351965671	0.00419301677373057	0.171964666650294	28.2031060513424	33.6837194968694	28.5077864811677	3.88310365467382	5.72365140649419	14.225308803433
Lilr4b	237.222625624145	-1.58256461314941	0.555205965130602	-2.85040996052184	0.00436629107466985	0.1779890195484	70.5077651283561	112.279064989565	172.652791364818	81.5451767481502	364.882777164005	621.468178349978
D330045A20Rik	526.073476546357	1.48806831211889	0.522370367074808	2.84868439312865	0.00439004056743962	0.1784181246279	957.730476326837	771.357176478309	597.057443626709	533.279568575204	223.222404853273	73.7937894178085
F8a	164.491506295234	-1.09963708868345	0.386194715818443	-2.84736440878807	0.00440828687659854	0.178621666143976	79.9088004788035	89.8232519916517	142.137414286385	234.28058716532	271.873441808474	168.925542040766
Ppfibp1	256.850400623775	1.14964020776537	0.405746287372046	2.83339673965081	0.0046056185209735	0.185503315532822	216.223813060292	316.626963270572	529.200881439141	147.557938877605	128.782156646119	202.71065044892
Ero1lb	228.842492000401	1.34597528533465	0.475388509300656	2.83131640542747	0.00463568382692337	0.185707813525551	290.256966445066	211.084642180381	485.033888299303	94.4888555970629	67.2529040263067	224.937695454284
Pnkp	632.290917169239	1.03857683772056	0.36684033760561	2.83114132022508	0.0046382222751138	0.185707813525551	759.133604548634	817.39159312403	973.279921554232	453.028759711945	543.746883616948	247.164740459648
Gm5643	8.99172457745616	2.57310653983999	0.911611301078135	2.82259175242437	0.00476371888478585	NA	12.9264236068653	11.2279064989565	22.0834965699186	1.29436788489127	2.86182570324709	3.55632720085824
Cd3g	37.9598369813686	1.50231789657312	0.533469621176007	2.81612642395895	0.00486065353210395	0.193180759661993	59.9316003591027	71.8586015933214	37.3411851091351	9.06057519423891	22.8946056259768	26.6724540064368
Tmem158	111.674029502424	-1.13223944649653	0.402336367605353	-2.81416132783485	0.00489046784813315	0.19351050637789	62.2818591967145	66.2446483438431	81.1066601295193	172.150928690539	94.4402482071541	193.819832446774
Amigo3	92.8246129137651	1.13282147173445	0.403775618478919	2.80557175790344	0.00502273963510862	0.197585498240585	123.388588974623	135.857668637373	122.463026433185	76.3677052085851	61.5292526198125	37.3414356090115
Kank3	102.951593094694	1.14003304507615	0.406500844053061	2.80450351273402	0.00503941384918287	0.197665148450652	136.315012581488	121.26139018873	167.031537692475	90.6057519423891	42.9273855487064	59.5684806143755
Flt3l	390.306119510601	1.20387483525952	0.430376519312787	2.7972595651404	0.00515381103742252	0.200057119751996	458.300473334314	405.327424612328	767.301126274809	286.055302560971	311.939001653933	112.913388627249
Fancf	253.646527654392	1.03168196900784	0.368820703248673	2.79724527370753	0.00515403903012803	0.200057119751996	359.589602154616	321.118125870155	340.085847176747	207.098861582604	191.742322117555	102.244407024674
Grin2d	51.2471613778986	1.31382634663691	0.469820103285342	2.79644557022918	0.00516681131627518	0.200057119751996	66.9823768719383	65.1218576939475	85.9248775629561	31.0648292373905	41.4964726970829	16.8925542040766
Fgfrl1	41.0217660309755	1.35280744921415	0.483811332211708	2.79614667773467	0.00517159234924121	0.200057119751996	58.7564709402967	56.1395324947823	62.6368266346783	14.238046733804	21.4636927743532	32.8960266079387
Cytip	100.841758095058	1.14671137752552	0.410131077791739	2.79596314353874	0.00517453011142418	0.200057119751996	129.264236068653	121.26139018873	167.031537692475	55.6578190503247	42.9273855487064	88.908180021456
Palld	98.1432503463179	1.070587406902	0.383075120725715	2.79471923124067	0.00519448072065135	0.200254652467853	130.439365487459	125.752552788312	142.940450525291	76.3677052085851	45.7892112519535	67.5702168163066
Ccdc74a	43.8142928346549	1.39547210022243	0.499559959501496	2.79340262100861	0.00521567299327024	0.20049879116295	35.253882564178	67.3674389937388	87.5309500407683	19.4155182733691	25.7564313292239	27.5615358066514
Gab3	74.2179733050462	-1.09551672852544	0.392311336836445	-2.79246767977587	0.0052307692859007	0.200507869246188	49.3554355898493	47.1572072956171	45.3715474981964	115.198741755323	107.318463871766	80.906443819525
Fah	212.709942744532	1.09384219398454	0.392064640636698	2.78995369796211	0.00527155798401178	0.201498957162241	300.833131214319	331.223241719216	236.895690477309	204.510125812821	105.887551020142	96.9099162233871
Camk1d	65.649031181249	1.22150725161956	0.438698630549375	2.78438811192524	0.00536288202960817	0.203834837254938	110.462165367758	88.700461341756	77.0914789349886	23.2986219280429	47.2201241035771	47.1213354113717
Asb17os	11.273032321533	2.22831409095445	0.800429213302693	2.78389900558487	0.00537097552715718	NA	15.2766824444771	24.7013942977042	15.6592066586696	6.47183942445636	2.86182570324709	2.66724540064368
Inf2	2159.36442111114	-1.03456749919128	0.371865300407663	-2.78210281533964	0.0054007927355806	0.204699147138172	1646.35631574711	1361.94505832342	1241.89554346833	4248.11539821316	2674.37611968441	1783.49809123041
Snord32a	60.2411330766266	1.17376342170963	0.422249581476642	2.77978587357003	0.00543947525573287	0.205587786066116	76.3834122223857	78.5953454926952	94.7582761909235	46.5972438560858	35.7728212905887	29.3396994070805
Kifc3	185.237768660113	1.11324221850701	0.400926131043216	2.776676630207	0.00549177866695634	0.206786299424586	316.109813658796	257.119058826103	188.713516142941	90.6057519423891	87.2856839490364	171.59278744141
Zfp831	347.463501747324	-1.03307320254279	0.372241990625967	-2.77527315176227	0.00551553620656972	0.206786299424586	160.992730376413	217.821386079755	303.547698306518	370.189215078904	608.137961940008	424.092018702345
Pdgfrb	197.836316881981	-1.00252764324558	0.361248141517771	-2.77517730342775	0.00551716206869125	0.206786299424586	144.54091851313	119.015808888938	132.099461300059	298.998981409884	180.295019304567	312.067711875311
Ppbp	21.5201845573098	1.73412239180867	0.626697022641981	2.7670825441265	0.00565604321251772	0.210239644811299	16.4518118632831	40.4204633962433	42.560920662025	7.76620730934763	8.58547710974128	13.3362270032184
Frmpd1os	10.6326225935064	2.81502893200814	1.01802009576518	2.76519976738992	0.00568879456101442	NA	1.17512941880593	17.9646503983303	36.538148870229	2.58873576978254	2.86182570324709	2.66724540064368
Col1a1	67.4882615069927	1.14149937276886	0.413870288940197	2.75810900968975	0.00581368071220027	0.215505477609116	88.1347064104451	88.700461341756	102.387120460532	36.2423007769556	34.3419084389651	55.1230716133027
Dbp	271.152999948195	1.06893858769419	0.390402179449488	2.73804462157847	0.00618056893813026	0.227853597492327	270.279766325365	305.399056771616	525.988736483516	174.739664460322	127.351243794496	223.159531853855
Ankrd13b	990.922506579678	1.20996313136706	0.44262938374442	2.73358067901273	0.006264977280552	0.229710158821979	1624.0288567898	1440.54040381611	1085.70499500109	968.187177898672	585.243356314031	241.83024965836
Arhgap18	50.2956546020787	1.62110379955619	0.594291956212083	2.72779024284433	0.0063760137858007	0.232612859966094	89.309835829251	67.3674389937388	72.6747796210049	9.06057519423891	10.0163899613648	53.3449080128736
Pcsk9	234.203939406881	1.07950214521116	0.395761940396373	2.7276552771345	0.00637862285536611	0.232612859966094	368.990637505063	349.187892117546	235.69113611895	223.92564408619	121.627592388002	105.800734225533
Med25	1709.78295353096	1.02899287812376	0.378277019503287	2.7202098596286	0.00652404970073194	0.236483794078457	2741.57693407425	2299.47525098628	1842.96816828957	1493.70053916453	1250.61783231898	630.358996352123
Hist1h1t	21.5668651379085	1.69648078980488	0.62406847279098	2.71842091656677	0.00655943341503246	0.236483794078457	45.8300473334314	33.6837194968694	19.2728697337472	12.9436788489127	11.4473028129884	6.22357260150192
Mir1195	2.36747241807383	-5.01994530661555	1.84889281200948	-2.71510888787522	0.00662539826178677	NA	0	0	0	3.88310365467382	1.43091285162355	8.8908180021456
Il1rap	136.114090386003	1.00033164923224	0.369141501481312	2.70988671070052	0.00673061931365854	0.240254620103689	220.924330735516	156.067900335495	167.031537692475	97.0775913668454	104.456638168519	71.1265440171648
Rgs1	147.806120751017	-1.57067845773739	0.581806380170616	-2.69965835932701	0.00694107132136768	0.245172448531974	76.3834122223857	61.7534857442605	85.523359443503	82.8395446330414	81.5620325425422	498.774889920368
Gsta4	31.4694849702238	1.46855610210196	0.544208582308898	2.69851698382145	0.0069649183889432	0.245372438177573	58.7564709402967	44.9116259958258	36.1366307507759	15.5324146186953	8.58547710974128	24.8942904060077
Hif3a	92.9998990372531	1.19522943051775	0.443146787907121	2.69714113502331	0.00699376217128557	0.245746960878011	128.089106649847	93.1916239413386	167.834573931381	44.0085080863033	38.6346469938358	86.2409346208124
Gadd45g	117.177785351492	-1.05171427328693	0.390234812363857	-2.69508060266623	0.00703716056815835	0.246629629990028	96.3606123420866	50.5255792453041	81.9096963684254	161.795985611409	130.213069497743	182.261769043985
Bhlha15	92.6276664878016	1.38568293176142	0.514984974054751	2.69072497562637	0.00712969443761837	0.249225303230012	96.3606123420866	70.7358109434257	234.888099880044	50.4803475107596	28.6182570324709	74.6828712180231
Fkbp9	61.4375770153092	1.23779567995407	0.462054273091481	2.67889672715786	0.00738651716524499	0.256871845646007	97.5357417608926	90.9460426415473	71.8717433820988	28.476093467608	22.8946056259768	56.9012352137319
Tgtp2	90.7944109093236	-1.066229682884	0.398690689446607	-2.67432802196599	0.00748791707716923	0.259728702113739	52.8808238462671	55.0167418448867	67.053525948662	122.964949064671	158.831326530214	88.0190982212415
Rgs10	92.8336490619058	1.19590880139892	0.44750508252177	2.67239155063839	0.0075312713830607	0.260562678901636	88.1347064104451	152.699528385808	147.758667958728	34.9479328920644	47.2201241035771	86.2409346208124
Rnf128	1119.03428095862	1.1142064853654	0.417431751228239	2.66919438228404	0.0076033433047262	0.262383404630871	1755.64335169607	1516.89016800902	1319.38854052277	1164.93109640215	605.276136236761	352.076392884966
Arl14epl	56.1390134644416	-1.34096678814767	0.503400435772225	-2.66381729704028	0.00772595115364908	0.265257656275285	48.1803061710433	31.4381381970781	16.8637610170288	84.1339125179327	107.318463871766	48.8994990118008
Zbtb7b	627.066873405033	1.12822569504726	0.426141720834923	2.64753634738408	0.00810806430501841	0.27767033418176	511.181297180582	561.395324947823	1507.70053854626	383.132893927817	374.899167125369	424.092018702345
C330013J21Rik	11.0133089369363	2.19545780353516	0.832409980419435	2.63747174490737	0.00835265836134746	NA	18.802070700895	14.5962784486434	21.2804603310125	5.17747153956509	0	6.22357260150192
Pik3ip1	121.365422602363	-1.21002913089528	0.459073163574904	-2.63580890129258	0.00839369879113179	0.286000448961468	50.5305650086552	65.1218576939475	103.190156699438	95.7832234819542	145.953110865602	267.613621864583
Gm16063	8.44231422271207	-2.31931487174685	0.880744961313955	-2.63335582219708	0.00845457225304012	NA	1.17512941880593	4.49116259958258	2.81062683617146	7.76620730934763	15.740041367859	18.6707178045058
H2-Oa	17.7004004802765	-1.66156153320419	0.631420543097164	-2.63146575031295	0.00850174358797636	0.287511701178189	4.70051767522374	8.98232519916517	11.2425073446858	19.4155182733691	27.1873441808474	34.6741902083679
Itgal	2874.08699974628	-1.02912582439771	0.391335520652649	-2.62977871950235	0.00854404616572758	0.287511701178189	1812.04956379875	1641.51993014743	2215.97850126147	4426.73816632815	5224.26282127757	1923.97301566431
Nrsn2	25.4220874020663	-1.6904560269694	0.644622191265606	-2.62239812695631	0.00873133669283728	0.293064492528491	9.40103535044748	8.98232519916517	16.8637610170288	11.6493109640215	62.9601654714361	42.6759264102989
Slc23a2	64.7495926740763	1.60026201040465	0.611130312321057	2.61852828789804	0.00883099693229265	0.295674048653659	35.253882564178	59.5079044444692	197.145396651455	14.238046733804	34.3419084389651	48.0104172115863
Gm16938	33.9065981009561	-1.3410584721336	0.512430138571156	-2.61705620179361	0.00886917368832841	0.295809891535713	14.1015530256712	25.8241849475999	18.068315375388	34.9479328920644	42.9273855487064	67.5702168163066
Hspa2	37.8277347304398	1.25723070179733	0.48227454655811	2.60687757786496	0.00913720220264876	0.302177130687107	47.0051767522374	46.0344166457215	67.053525948662	20.7098861582604	18.6018670711061	27.5615358066514
A930004D18Rik	43.5649415613618	1.45381521152953	0.55957497090202	2.59807047693005	0.00937492502244607	0.309280839432432	96.3606123420866	60.6306950943649	35.7351126313229	27.1817255827167	8.58547710974128	32.8960266079387
Nipsnap1	43.1454513330353	1.28484731969459	0.494760656973957	2.5969068105636	0.00940674410865095	0.309573654287871	68.1575062907442	62.8762763941562	52.1973555288986	14.238046733804	40.0655598454593	21.3379632051494
Folr2	57.5449148537122	1.07988856386501	0.416613731448174	2.59206186054226	0.00954026153156063	0.312443565158611	76.3834122223857	77.4725548427996	80.3036238906132	45.3028759711945	32.9109955873416	32.8960266079387
Irf3	780.643743466835	1.01884873782958	0.395441811913781	2.57648206925505	0.00998113821427471	0.325303135085045	1156.32734810504	1004.8976316566	973.681439673685	684.720611107483	615.292526198125	248.942904060077
Ahnak	201.397996211305	1.12717089159001	0.438344635171884	2.57142622755727	0.0101280591052209	0.328504570929678	198.596871778203	284.066034423598	346.911655207449	62.1296584747811	120.196679536378	196.487077847418
Ramp1	58.1866025821235	-1.22508293987941	0.477282747291718	-2.56678655750913	0.0102645773647031	0.33133957507641	19.9772001197009	46.0344166457215	38.5457394674943	55.6578190503247	71.5456425811774	117.358797628322
Il11ra1	42.5818420324257	1.15936662356066	0.4522286530942	2.56367352141034	0.0103570915594544	0.333528010529162	48.1803061710433	63.9990670440518	64.2428991124905	27.1817255827167	24.3255184776003	27.5615358066514
Zcwpw1	412.558855327014	1.01944318016998	0.398045161967332	2.56112440892737	0.0104333986953146	0.335185353799715	358.41447273581	439.011144109198	858.445739390655	321.003235453036	283.320744621462	215.157795651924
6030498E09Rik	12.6823163280354	-1.82317104731505	0.71255077101518	-2.55865423416433	0.0105078196514944	NA	4.70051767522374	8.98232519916517	3.61366307507759	18.1211503884778	22.8946056259768	17.7816360042912
Hmgcs2	221.096435276689	-1.02242545721931	0.399925615432631	-2.55653906067825	0.0105719201082466	0.338828783896843	118.688071299399	129.120924737999	188.713516142941	406.43151585586	176.002280749696	307.622302874238
Galns	274.334201856735	1.09788831818632	0.430386652718986	2.55093486577793	0.0107434401840717	0.342697963129265	433.62275553939	399.71347136285	287.888491647848	271.817255827167	170.278629343202	82.6846074199541
Rtp4	61.1928893951155	-1.36100990025309	0.533780132682369	-2.5497575067354	0.0107797869503751	0.343046380475027	15.2766824444771	21.3330223480173	63.8413809930375	69.8958657841287	115.903940981507	80.906443819525
B430306N03Rik	34.7284032073583	-1.22935623288069	0.482523764958031	-2.54776307854519	0.0108416073073067	0.343734789086264	17.626941282089	23.5786036478086	20.8789422115594	60.8352905898898	47.2201241035771	38.2305174092261
C920009B18Rik	68.9002527071512	1.20489497719177	0.472986958970754	2.54741690936615	0.0108523693878862	0.343734789086264	109.287035948952	71.8586015933214	108.008374132875	20.7098861582604	38.6346469938358	64.9029714156629
Rimbp3	50.012710084948	-1.09426434632193	0.431307263824737	-2.53708768226677	0.0111778953775552	0.35075195890547	35.253882564178	30.3153475471824	30.1138589589799	73.7789694388025	77.2692939876716	53.3449080128736
Vstm5	107.526140951716	-1.01404220228064	0.400888854629305	-2.52948464535963	0.0114230172049265	0.356873184058138	64.6321180343264	57.2623231446779	90.7430949963929	181.211503884778	100.163899613648	151.143906036475
Tmem141	14.1063267109011	-1.87404423694942	0.74176391473819	-2.52646994510493	0.0115215246147829	NA	2.35025883761187	12.3506971488521	4.01518119453066	24.5929898129342	12.8782156646119	28.4506176068659
Rilpl1	43.2998053759631	1.16037588524818	0.465713642659216	2.4916081019711	0.0127166262900534	0.39354458378828	57.5813415214908	62.8762763941562	59.8261997985068	20.7098861582604	21.4636927743532	37.3414356090115
Fgd2	47.1307115251831	-1.37477149846254	0.554345899539387	-2.47998857681612	0.013138659182786	0.40474869487062	10.5761647692534	39.2976727463476	28.9093046006207	50.4803475107596	41.4964726970829	112.024306827035
Spns2	2397.31716833495	-1.17246510915374	0.472946302803219	-2.47906602124676	0.0131726921142555	0.40487274418599	2047.07544755994	1521.3813306086	852.824485718312	4887.53313334944	3860.60287368033	1214.48573909309
Olfr765	2.94720548812276	-4.40185666642992	1.77709666591123	-2.4769933740058	0.0132494361678541	NA	0	0	0.401518119453066	0	5.72365140649419	11.5580634027893
Paqr3	245.900210759885	1.33986418437461	0.541986510504499	2.47213566833503	0.0134308535619861	0.409080151494084	171.568895145666	170.664178784138	713.497698268098	120.376213294888	217.498753446779	81.7955256197395
Saa3	13.0576731629536	2.37877584332518	0.964259567102673	2.46694554503901	0.0136271079465803	NA	4.70051767522374	11.2279064989565	49.3867286927271	0	8.58547710974128	4.4454090010728
Mvd	1197.82007727429	1.19443059102382	0.484351055751982	2.46604312479385	0.0136614885304644	0.415167713381884	2056.47648291039	1599.9766761013	1344.68418204832	1443.22019165377	394.931947048099	347.630983883893
Tnks1bp1	146.109802288801	1.33969246866784	0.546846846192934	2.44984949258568	0.0142915939094337	0.430438563883904	94.0103535044748	185.260457232782	348.517727685261	25.8873576978254	121.627592388002	101.35532522446
Ppp1r15a	717.920815842102	1.01987771910068	0.416980365062587	2.44586509234699	0.0144505060322087	0.434255407333168	638.095274411622	691.639040335718	1554.27664040282	315.82576391347	528.006842249089	579.681333739893
Saysd1	27.1383662189786	-1.33353742832211	0.54803780312762	-2.43329460251043	0.0149621216525899	0.444678210260782	17.626941282089	16.8418597484347	12.447061703045	51.7747153956509	21.4636927743532	42.6759264102989
Dok2	1227.3035301103	-1.18392156833152	0.487623741682088	-2.42794078124153	0.0151848224528402	0.448065990512516	1085.81958297668	847.706940671213	318.403868726281	2448.94403821429	1937.45600109828	725.490748975081
Catsperg2	47.2441198107032	-1.08508204539656	0.447311878438845	-2.4257841065692	0.0152753543048809	0.448065990512516	29.3782354701484	30.3153475471824	31.3184133173391	47.8916117409771	60.098339768189	84.4627710203832
Cask	98.1232401348696	1.31187026591977	0.541520072788908	2.42256996894584	0.0154111576648183	0.448538521410051	150.41656560716	125.752552788312	144.948041122557	15.5324146186953	40.0655598454593	112.024306827035
Dapk1	181.368874912447	1.02004496727914	0.421184213370472	2.42184995281843	0.0154417249955693	0.448538521410051	144.54091851313	233.540455178294	350.123800163073	78.9564409783676	138.798546607484	142.25308803433
Hist1h4i	1754.08414193535	1.02078951499245	0.421556953652749	2.42147474059533	0.0154576752727839	0.448538521410051	2943.69919410887	2166.9859542986	1938.12796259995	1326.72708201355	1648.41160507033	500.553053520797
Dusp14	22.1614130274504	1.4589112320158	0.603748704103251	2.41642130591854	0.0156739138808306	0.453837167369201	27.0279766325365	21.3330223480173	48.985210573274	9.06057519423891	11.4473028129884	15.1143906036475
Acy1	290.256156617481	1.01631465452635	0.420749053819139	2.41548886515908	0.0157141029463122	0.454026533307475	447.724308565061	382.871611614415	334.063075384951	302.882085064558	178.864106452943	95.1317526229579
Rbpjl	32.3931538445404	-1.72532942963689	0.715411317191142	-2.4116608001267	0.0158800476459745	0.457052510560975	8.22590593164154	19.087441048226	17.2652791364818	11.6493109640215	115.903940981507	22.227045005364
Gabrd	46.4558826622198	-1.07725427584724	0.447532525565289	-2.40709717017001	0.0160798908139985	0.461611372498222	30.5533648889543	28.0697662473912	30.9168951978861	44.0085080863033	75.838381136048	69.3483804167357
Rrad	113.924124459332	-1.02337831129264	0.42595087850607	-2.40257354294447	0.0162801606453784	0.463516572610709	58.7564709402967	59.5079044444692	106.000783535609	108.726902330867	134.505808052613	216.046877452138
Itpka	35.2237362858644	1.19779989185122	0.499208574320472	2.39939767357097	0.0164220689910941	0.466490477677543	39.9544002394018	60.6306950943649	46.5761018565556	29.7704613524993	15.740041367859	18.6707178045058
Tespa1	71.3293528963689	1.14875819590425	0.479426210424091	2.39611053990579	0.0165700922838677	0.468721708985799	149.241436188354	96.5599958910256	49.7882468121802	56.952186935216	37.2037341422122	38.2305174092261
Fosb	89.8205283298385	-1.04926601324569	0.439733138023421	-2.38614269091043	0.0170261434564029	0.476337064918884	85.7844475728332	44.9116259958258	45.7730656176495	169.562192920757	84.4238582457893	108.467979626176
Gm14322	10.5227134377107	2.02626178951834	0.849397510567394	2.38552828835678	0.0170546106854454	NA	12.9264236068653	16.8418597484347	20.8789422115594	0	7.15456425811774	5.33449080128736
Olfr44	1.84229889871024	-4.64088896597276	1.95467398231304	-2.37425218116477	0.0175845359305636	NA	0	0	0	5.17747153956509	1.43091285162355	4.4454090010728
0610005C13Rik	5.84359883566936	2.69818972248874	1.14058488119598	2.36561940016204	0.0179999381013699	NA	9.40103535044748	14.5962784486434	6.42428991124905	0	2.86182570324709	1.77816360042912
Adora3	39.9319902529609	-1.1041154255747	0.468349765939322	-2.35745911682113	0.0184004813238674	0.501840858805794	29.3782354701484	21.3330223480173	25.2956415255431	40.1254044316294	70.1147297295538	53.3449080128736
Mir7052	7.59413846302223	2.202964756949	0.93630183648957	2.35283609525799	0.0186308443321133	NA	15.2766824444771	13.4734877987478	8.83339862796745	3.88310365467382	1.43091285162355	2.66724540064368
Apoa1	30.1943533171968	1.40027255512315	0.598728215928603	2.33874488936751	0.0193486404489116	0.520294328843145	36.429011982984	61.7534857442605	33.7275220340575	27.1817255827167	4.29273855487064	17.7816360042912
Tubb4a	85.209301814284	-1.01977133353652	0.436098035020186	-2.33839928558567	0.0193665447674902	0.520294328843145	64.6321180343264	39.2976727463476	64.6444172319436	152.73541041717	67.2529040263067	122.693288429609
Col5a3	257.503188014939	-1.10118577113341	0.471850524841198	-2.33375976746877	0.0196083045632127	0.523910600933523	94.0103535044748	168.418597484347	228.062291849341	169.562192920757	299.060785989321	585.904906341395
Gsr	795.83446410362	1.06373720722055	0.459506390048021	2.31495628844114	0.0206153243791859	0.546488353336651	1642.8309274907	862.303219119856	724.338687493331	818.040503251284	493.664933810124	233.828513456429
Serpinb6b	27.0804018588714	1.25388673810814	0.542257876551902	2.31234398305346	0.0207587346874827	0.547390868209728	42.3046590770136	44.9116259958258	28.1062683617146	12.9436788489127	12.8782156646119	21.3379632051494
Zbtb42	26.6640642490699	1.28638040316133	0.556364050210934	2.31211991981442	0.0207710757076544	0.547390868209728	30.5533648889543	41.5432540461389	41.7578844231188	19.4155182733691	7.15456425811774	19.5597996047203
Rexo2	3024.77289633422	1.02362401606335	0.443575010107345	2.30766835989167	0.0210175891726444	0.551732160907569	4915.56635886522	3756.85751455083	3491.60156676386	3207.44361876057	2009.00164367946	768.16667538538
Crip1	339.332642162706	1.01921237129365	0.442145354425449	2.30515227875249	0.0211580464508447	0.553266513103193	620.468333129533	468.203701006484	275.441429944803	354.656800460209	121.627592388002	195.597996047203
Fgd6	259.279891021512	1.05200659191993	0.457452526203218	2.299706596117	0.0214648481787899	0.560203474809307	280.855931094618	287.434406373285	482.223261463132	110.021270215758	97.3020739104012	297.842403071878
G6pc3	1137.10233175543	-1.00368547685277	0.43725225606303	-2.29543807478512	0.0217080314426562	0.564366990858883	862.544993403556	652.34136758937	754.854064571764	2301.38609933668	1665.58255928981	585.904906341395
Cyp2c67	7.07499061050665	-2.11315318146776	0.925817135629219	-2.28247361184516	0.0224613936888325	NA	3.5253882564178	2.24558129979129	2.4091087167184	6.47183942445636	10.0163899613648	17.7816360042912
Ly6e	36.157277451499	-1.1148050355624	0.492247153845182	-2.26472621904285	0.0235294854922143	0.596773210049715	23.5025883761187	29.1925568972868	16.8637610170288	54.3634511654334	34.3419084389651	58.679398814161
Rnase4	7.80482513260752	2.73987962212907	1.21052554521753	2.26338025905659	0.0236122585985597	NA	0	20.2102316981216	20.8789422115594	1.29436788489127	0	4.4454090010728
Tarm1	12.9508412598409	1.69716877018756	0.757256540654044	2.24120714589235	0.0250126601973287	NA	19.9772001197009	23.5786036478086	16.4622428975757	1.29436788489127	5.72365140649419	10.6689816025747
Inpp5j	33.0147925383788	-1.39881488288014	0.624715118105508	-2.23912443022373	0.0251478210980139	0.626050830397605	15.2766824444771	26.9469755974955	13.2500979419512	29.7704613524993	18.6018670711061	94.2426708227434
Kbtbd6	13.9309285428125	-1.52274253999159	0.680675673918381	-2.2371043925013	0.0252795179538154	NA	3.5253882564178	11.2279064989565	6.82580803070212	18.1211503884778	24.3255184776003	19.5597996047203
Galnt14	22.1326006367941	-1.39431969728095	0.624032999129022	-2.23436853375869	0.025458834341819	0.632626246361259	10.5761647692534	15.719069098539	10.8409892252328	14.238046733804	27.1873441808474	54.2339898130882
Gpr179	101.790684982401	1.04413513411972	0.467834653030796	2.23184650250992	0.0256251096698683	0.635587508778553	96.3606123420866	127.998134088104	185.902889306769	32.3591971222818	105.887551020142	62.2357260150192
Plxna3	88.5105816782402	1.06206960418456	0.477612469760841	2.22370576864624	0.0261682468628211	0.644321450584023	64.6321180343264	113.40185563946	181.084671873333	38.8310365467382	48.6510369552006	84.4627710203832
Prr36	71.1453187057273	-1.02458083498561	0.462526248866475	-2.21518419224114	0.0267474244488868	0.657382510180018	54.055953265073	40.4204633962433	46.5761018565556	129.436788489127	44.35829840033	112.024306827035
D130040H23Rik	77.6400735589147	1.04847547182927	0.473508725537865	2.21426853462584	0.0268103117883915	0.657730067201394	125.738847812235	104.419530440295	83.5157688462377	85.428280402824	40.0655598454593	26.6724540064368
Cdkl5	23.763050590681	1.27432405609813	0.576308513694016	2.21118381182673	0.0270231109273346	0.6600217182453	29.3782354701484	26.9469755974955	43.7654750203842	10.3549430791302	21.4636927743532	10.6689816025747
Abcc8	20.2135432652591	1.57123220969596	0.710669720447704	2.21091762388036	0.0270415420124015	0.6600217182453	15.2766824444771	44.9116259958258	30.9168951978861	1.29436788489127	12.8782156646119	16.0034724038621
Atf5	537.264031729816	1.14225181981293	0.516671633877541	2.21078871940483	0.0270504713695732	0.6600217182453	336.087013778497	628.762763941562	1253.13805081302	120.376213294888	433.566594041935	451.653554508997
Lmtk3	21.491170720425	1.31416143622614	0.596010388776172	2.20493041895562	0.0274589775583508	0.66445905832237	27.0279766325365	29.1925568972868	36.1366307507759	6.47183942445636	11.4473028129884	18.6707178045058
Grwd1	876.016064887948	1.02037735554726	0.462837647504237	2.20461183537997	0.0274813445357214	0.66445905832237	1612.27756260174	1100.33483689773	807.452938220115	972.070281553346	526.575929397465	237.384840657288
Kcnj14	22.7279580001696	1.24223491302878	0.564676152522222	2.19990680938115	0.0278135075033292	0.666631435478253	25.8528472137306	40.4204633962433	29.3108227200738	12.9436788489127	17.1709542194826	10.6689816025747
Smpd2	34.9989699121476	1.11908758218006	0.508703962336618	2.19987982212637	0.0278154226765179	0.666631435478253	36.429011982984	48.2799979455128	59.0231635596007	12.9436788489127	25.7564313292239	27.5615358066514
4930461G14Rik	6.18397382134441	-2.1023729508858	0.958849003274682	-2.19260065318494	0.0283361640300663	NA	1.17512941880593	3.36837194968694	2.4091087167184	10.3549430791302	10.0163899613648	9.77989980236016
Rhpn2	81.87872540608	1.13264572429182	0.518120193924509	2.18606751401171	0.0288106662830212	0.677251428844609	79.9088004788035	120.138599538834	138.523751211308	37.5366686618469	20.0327799227297	95.1317526229579
Fam57a	116.703210214483	1.05635753918524	0.483459388048492	2.18499746886555	0.0288890321773353	0.677912541163104	247.952307368052	138.103249937164	86.7279138018622	108.726902330867	78.7002068392951	40.0086810096552
S100a4	10.6069529159247	-1.73704703055894	0.795360428296832	-2.18397467205983	0.0289641092511019	NA	2.35025883761187	10.1051158490608	2.81062683617146	16.8267825035865	12.8782156646119	18.6707178045058
Pir	27.8355162705588	1.30317530743096	0.598325741959042	2.17803650426955	0.0294033191336221	0.686399628148725	59.9316003591027	41.5432540461389	17.6667972559349	22.0042540431516	14.3091285162355	11.5580634027893
Oas1a	120.773843281463	-1.0177845005877	0.467586204583681	-2.17667777751034	0.0295046174923847	0.687574790716315	68.1575062907442	47.1572072956171	122.061508313732	186.388975424343	214.636927743532	86.2409346208124
Tbc1d16	45.1950153835132	1.31363257729256	0.604049460490782	2.17471028982503	0.0296518333172965	0.689814115431519	34.0787531453721	47.1572072956171	112.425073446858	10.3549430791302	20.0327799227297	47.1213354113717
Trim7	72.4763137406523	-1.12745078660542	0.520733448805366	-2.16512073344231	0.0303784405702022	0.699518411523591	55.2310826838789	38.174882096452	42.962438781478	181.211503884778	77.2692939876716	40.0086810096552
Itgb3	54.9282994908187	-1.1666769095305	0.539178725832616	-2.16380367702543	0.0304794198285624	0.700611263623156	22.3274589573128	43.7888353459302	35.7351126313229	29.7704613524993	67.2529040263067	130.69502463154
Il27	3.63717475011654	-3.00535707142035	1.39412455824414	-2.15573067244831	0.0311047016613425	NA	0	2.24558129979129	0.401518119453066	2.58873576978254	8.58547710974128	8.00173620193104
Scpep1	397.373825286689	1.15440976848753	0.535797341152325	2.15456419773337	0.0311959532165529	0.709826301434989	213.87355422268	251.505105576625	1178.45568059475	201.921390043038	283.320744621462	255.166476661579
Olfr58	5.61653061924525	2.52788440799585	1.17530443118761	2.15083372521748	0.0314893261264204	NA	8.22590593164154	8.98232519916517	12.045543583592	0	0	4.4454090010728
Olfr490	4.74860227154343	-2.61010453620033	1.22147107961497	-2.13685332363586	0.0326099234477698	NA	3.5253882564178	0	0.803036238906132	2.58873576978254	10.0163899613648	11.5580634027893
Mir143hg	5.1668881392587	-2.39021257958126	1.11907419026969	-2.13588393009513	0.0326888757572093	NA	0	2.24558129979129	2.4091087167184	3.88310365467382	10.0163899613648	12.4471452030038
Myh14	48.8120519329304	1.09738317726821	0.515236196978907	2.12986429079076	0.0331828190115166	0.733993076921957	47.0051767522374	80.8409267924865	71.8717433820988	11.6493109640215	41.4964726970829	40.0086810096552
Clec4g	32.4207412183175	1.0722925966099	0.504061711230445	2.12730420248022	0.0333948158151288	0.736268382015576	36.429011982984	52.7711605450954	42.560920662025	14.238046733804	27.1873441808474	21.3379632051494
Lrrc2	36.0140074099671	1.128885771576	0.532684104388506	2.11924058231831	0.034070140244981	0.742960391752639	57.5813415214908	41.5432540461389	49.7882468121802	9.06057519423891	24.3255184776003	33.7851084081533
Cdk18	18.0146307602879	-1.39291216109714	0.660629650064562	-2.10846146696717	0.0349910924482224	0.753006077199147	3.5253882564178	16.8418597484347	9.63643486687358	20.7098861582604	20.0327799227297	37.3414356090115
Zc2hc1a	13.1760959598535	-1.65602219626698	0.78781280576826	-2.10205036544444	0.035548864108879	NA	2.35025883761187	8.98232519916517	7.62884426960825	6.47183942445636	17.1709542194826	36.452353808797
Tmem74	31.8163856674795	1.07212998818756	0.511140151038247	2.09752645338037	0.0359469979654109	0.762630257149826	44.6549179146255	32.5609288469737	52.1973555288986	14.238046733804	21.4636927743532	25.7833722062222
Cp	46.8222325483999	1.50180604499317	0.71947213849444	2.08737206716	0.0368545149114772	0.778212785133899	18.802070700895	30.3153475471824	158.599657183961	10.3549430791302	15.740041367859	47.1213354113717
Phyhd1	44.8447563995264	1.17027515454013	0.561433773277749	2.08444024966267	0.0371201398777269	0.78259694901589	31.7284943077602	43.7888353459302	110.417482849593	16.8267825035865	27.1873441808474	39.1195992094407
Olfr845	2.21345340666084	-3.75795292030427	1.81061917104771	-2.07550708641273	0.0379395627809951	NA	0	1.12279064989565	0	1.29436788489127	2.86182570324709	8.00173620193104
Csrp3	7.42346787572075	1.89465718375845	0.913050641334833	2.07508444546796	0.0379787090611285	NA	10.5761647692534	15.719069098539	8.83339862796745	3.88310365467382	2.86182570324709	2.66724540064368
Krtap31-2	1.74251408537867	4.00721910658484	1.94331248659351	2.06205596589832	0.0392024079980952	NA	2.35025883761187	4.49116259958258	3.61366307507759	0	0	0
Tpsab1	4.90740132708517	2.41785607805344	1.17953498274005	2.04983837989847	0.040380204966345	NA	7.05077651283561	13.4734877987478	4.41669931398372	1.29436788489127	1.43091285162355	1.77816360042912
Smok2b	13.5265233811138	-1.55804721816737	0.77259253165102	-2.01664804452334	0.043732255433629	NA	3.5253882564178	5.61395324947823	10.8409892252328	6.47183942445636	20.0327799227297	34.6741902083679
Xkrx	21.2808855172881	-1.12923632386697	0.561405708231865	-2.01144432147559	0.0442785458329722	0.891717043170588	9.40103535044748	16.8418597484347	13.6516160614042	25.8873576978254	34.3419084389651	27.5615358066514
4921507P07Rik	16.8183979247641	1.2866543728938	0.641176342559795	2.0067090556664	0.0447806512315908	0.896476746391475	23.5025883761187	19.087441048226	29.3108227200738	9.06057519423891	5.72365140649419	14.225308803433
Ntf5	5.2830173714004	2.44233164012991	1.21737888653343	2.00622145426279	0.0448326258526998	NA	4.70051767522374	10.1051158490608	12.447061703045	0	0	4.4454090010728
Fam219a	43.4986980473875	1.01764269987653	0.50770845013352	2.00438401135318	0.0450289406949117	0.898780320704797	59.9316003591027	67.3674389937388	46.9776199760087	45.3028759711945	27.1873441808474	14.225308803433
1700016C15Rik	5.80603910633629	2.10232403421076	1.04895367823483	2.00421055555907	0.0450475103282226	NA	7.05077651283561	13.4734877987478	8.03036238906132	1.29436788489127	1.43091285162355	3.55632720085824
Fam198a	28.2648730720669	-1.02563243176133	0.514763852157884	-1.99243289415504	0.0463235811999097	0.912473111139243	25.8528472137306	15.719069098539	14.8561704197634	42.714140201412	35.7728212905887	34.6741902083679
Fam46b	20.9928404696976	1.21077101996069	0.609288119628152	1.98718960858719	0.0469013889649012	0.918491206536156	16.4518118632831	33.6837194968694	37.7427032285882	7.76620730934763	14.3091285162355	16.0034724038621
Prr22	17.7147196459496	-1.42775298873167	0.719826223048962	-1.9834689860063	0.0473150680135564	0.923910582788591	11.7512941880593	6.73674389937388	10.0379529863266	49.1859796258683	21.4636927743532	7.11265440171648
Tmlhe	12.2783640561974	1.59393737257797	0.803752053669716	1.98312074638003	0.0473539437464583	NA	19.9772001197009	20.2102316981216	15.6592066586696	0	7.15456425811774	10.6689816025747
Rgs19	30.0179801470353	-1.13415004544355	0.572470718294705	-1.9811494443279	0.0475745167886291	0.925150706379016	22.3274589573128	20.2102316981216	14.0531341808573	60.8352905898898	45.7892112519535	16.8925542040766
Slc6a3	22.0508547946715	-1.14078621856061	0.576973618200542	-1.97718956738175	0.0480202064201772	0.931502904542791	7.05077651283561	15.719069098539	17.6667972559349	29.7704613524993	37.2037341422122	24.8942904060077
Sdpr	16.8465358447767	1.39745130930063	0.706877994360265	1.97693423822784	0.0480490640748375	0.931502904542791	10.5761647692534	29.1925568972868	33.7275220340575	3.88310365467382	8.58547710974128	15.1143906036475
Stox1	27.4894698782338	-1.07387369740943	0.544996878351633	-1.97042174013438	0.0487900560199169	0.939121577570241	21.1523295385068	16.8418597484347	15.2576885392165	55.6578190503247	32.9109955873416	23.1161268055786
Gpr65	10.7948486549564	1.55184711230118	0.78804866910049	1.96922750224618	0.0489269720487716	NA	19.9772001197009	16.8418597484347	12.045543583592	6.47183942445636	1.43091285162355	8.00173620193104

## Sheet: CB3 A1B vs CB3
gene	baseMean	log2FoldChange	lfcSE	stat	pvalue	padj	CB3_A1B_2	CB3_A1B_3	CB3_1	CB3_2	CB3_3
Sytl2	372.35379447307	-4.22921410180331	0.446701752972576	-9.46764608300733	2.86220752620955e-21	3.83936517565749e-17	26.4474236539826	37.5869946304937	494.638047934848	585.762425588707	717.334080557321
Sh2d4b	154.064047707855	5.03996965935401	0.571475815877789	8.81921775047051	1.15262099901303e-18	7.73062904038037e-15	372.999871533754	364.000369053202	2.21810783827286	16.7702943931327	14.3315957209139
C1galt1c1	77.4057236092984	6.61138172034195	0.768674871365917	8.60101190584477	7.90162865539785e-18	3.53308155945022e-14	205.195528349865	176.065395900734	1.10905391913643	2.3957563418761	2.26288353488114
Fam169a	174.35480115898	3.73428158879711	0.440411143401751	8.47908061533908	2.26980372464419e-17	7.61178679059428e-14	382.119672793748	401.587363683696	28.8354018975472	27.5511979315752	31.680369488336
Rftn1	166.427780205568	3.85051017353529	0.460095304897063	8.36894037507461	5.81386573337627e-17	1.34175241750014e-13	331.960765863781	422.359123874231	22.1810783827286	23.957563418761	31.680369488336
Ikzf2	375.412160860784	3.31450788234281	0.396226031922775	8.3651946497771	6.00157634188222e-17	1.34175241750014e-13	794.334689745476	836.805196247307	85.3971517735051	79.0599592819114	81.463807255721
Fes	276.83611710145	3.13844444536841	0.404820889830348	7.75267414357906	8.99772981989941e-15	1.72422211148758e-11	599.170942781605	583.587548210297	67.6522890673222	65.8832994015928	67.8865060464342
Neo1	350.010472005316	-3.28544553303337	0.424766264559728	-7.7347139053963	1.03635893035481e-14	1.73771483647242e-11	56.5427678119627	55.3913605080959	548.981689972533	651.6457249903	437.490816743687
Hnrnpa1	48.4346119084367	5.98351878645572	0.832657893320963	7.18604703618568	6.66940760886949e-13	9.94038151837503e-10	95.7579132299369	141.445795583174	0	1.19787817093805	3.77147255813523
Axl	407.981158602403	-3.73319645141092	0.535839541911334	-6.96700440974298	3.23760527151462e-12	4.34292371120971e-09	54.7188075599639	42.5326518187165	770.792473799818	905.595897229167	266.265962604347
Ldhc	51.7728863299501	3.86569963135548	0.590368135965296	6.54794762091076	5.83331699191847e-11	7.11346492087221e-08	118.557416379922	115.728378204415	7.76337743395501	10.7809035384425	6.03435609301637
Rnf43	955.303552405761	2.66757016931727	0.414409311690355	6.43704205978477	1.21824184926134e-10	1.29083713895332e-07	2117.6178525706	1745.81698744267	392.605087374296	299.469542734513	221.008291906725
Gm14164	147.514049208179	2.86423193981701	0.445239638642148	6.43301200349566	1.25099767454846e-10	1.29083713895332e-07	329.224825485783	281.902459728703	39.9259410889115	50.3108831793982	36.2061365580982
Me1	1030.99974844671	7.05990908297661	1.11071183140004	6.35620228703033	2.06802658106416e-10	1.98146489702819e-07	2828.96235085013	2269.06751795664	2.21810783827286	21.5618070768849	33.1889585115901
Mfsd6	400.13620413378	2.89426168640182	0.45791627851841	6.32050403572946	2.60711521808116e-10	2.33145623568938e-07	560.86777748963	1103.87068441134	84.2880978543686	137.755989657876	113.898471255684
Catsperg1	115.048692917068	-3.07236200948969	0.510347284393312	-6.02013982134153	1.74266469787203e-09	1.46100651607846e-06	13.679701889991	28.6848116916925	177.448627061829	200.045654546655	155.384669395172
Soat1	198.779612058863	-2.46165447958143	0.449076691724742	-5.48159039411977	4.21519255677341e-08	3.32603487979756e-05	51.0708870559663	56.3804919457405	256.191455320515	245.565025042301	384.690200929794
Eya2	287.367698781395	-2.21620245665516	0.414313058011479	-5.34910115382788	8.83921300337509e-08	6.58717795707075e-05	78.4302908359483	101.880538077391	466.911699956437	419.257359828318	370.35860520888
Oaf	448.139934554777	-2.17007362693427	0.410444521022489	-5.28713021074867	1.24250197923482e-07	8.77206397339785e-05	134.973058647911	154.304504272553	558.96317524476	578.575156563079	813.883778045583
Sla2	797.619413917648	-2.64459201891414	0.520573656555051	-5.08014953429452	3.77137888205244e-07	0.000246134764858063	218.875230239856	165.184950086643	2077.25799054253	912.783166254795	613.995732464416
Sox6	280.690402451817	2.16666206334755	0.426838890741242	5.07606525634288	3.85331002088812e-07	0.000246134764858063	583.667280639615	468.848301443526	130.868362458099	85.0493501366016	135.018717581241
Olfr372	58.5429842980246	3.0137605407185	0.612300824172094	4.92202594173129	8.56528565700229e-07	0.000522248826377403	133.149098395912	112.760983891481	19.9629705444557	21.5618070768849	5.28006158138933
Gm13152	35.0663669073851	3.5165316047437	0.724062652854569	4.85666756996788	1.19377760076658e-06	0.000696231858116649	84.8141517179441	71.2174635104091	3.32716175740929	2.3957563418761	13.5773012092868
F2rl3	41.1175292914849	3.01328825418445	0.622976288630094	4.83692286396739	1.318645701594e-06	0.000737013060049244	113.085535623925	60.3370176963188	14.4177009487736	7.18726902562831	10.5601231627787
1700001L05Rik	593.837788500527	2.32717506862233	0.488427839330693	4.76462412914736	1.89206012877332e-06	0.00101520378269461	1318.72326219513	968.359677454034	124.21403894328	198.847776375717	359.044187534474
Spin4	60.612402175335	2.51800049254833	0.533727360929664	4.71776543020465	2.38449194101361e-06	0.00123021441910602	101.229793985933	138.47840127024	25.5082401401379	22.759685247823	15.0858902325409
Odf3b	32.0533962042368	-3.54854735154628	0.763893860766388	-4.64534084353833	3.39515436583644e-06	0.00162787872130926	2.7359403779982	5.93478862586742	62.10701947164	56.3002740340884	33.1889585115901
Pik3cg	328.428295814128	-1.87981879238469	0.404682570975754	-4.64516865120273	3.39798749043233e-06	0.00162787872130926	132.237118269913	119.684903954993	452.493999007663	403.684943606123	534.040514231949
Oas2	58.0772069943642	2.60503411563387	0.580268823234339	4.48935736563231	7.14383628560473e-06	0.00323094587604443	89.3740523479411	143.424058458463	9.98148527222786	28.7490761025132	18.8573627906762
Efnb1	952.328859230265	-1.85190480399166	0.412733788971325	-4.4869231777879	7.22591145678642e-06	0.00323094587604443	334.696706241779	407.522152309563	1154.52512982102	1776.45332750113	1088.44698027783
Kcnn4	411.684798253571	-1.97226201148262	0.444532410995138	-4.43671139089157	9.13436304022831e-06	0.00395252728456847	151.3887009159	147.380584209041	792.973552182547	585.762425588707	380.918728371659
Col18a1	1874.29083827875	-2.64145780330864	0.601605671424829	-4.3906796906563	1.12996891478497e-05	0.00473668844466427	533.508373709648	370.924289116714	4279.83907394748	3524.15757889975	663.024875720174
Apobec2	404.312780489067	-1.81764680282329	0.417776016595206	-4.35076866699234	1.35661118869093e-05	0.00531267225735597	151.3887009159	170.130607274866	731.975586630043	461.18309581115	506.885911813375
Tbx15	59.3316854380319	2.64080250391858	0.606987964569065	4.35066699517417	1.35724042788073e-05	0.00531267225735597	122.205336883919	117.706641079704	6.65432351481858	19.1660507350088	30.9260749767089
Rras	71.9588996519904	2.16300494331464	0.498061782350706	4.3428446428993	1.40649597389537e-05	0.00531267225735597	126.765237513916	142.434927020818	37.7078332506386	28.7490761025132	24.1374243720655
Zbtb7b	681.625605643334	1.84836383745773	0.425904935368454	4.33985071306745	1.42579544703157e-05	0.00531267225735597	822.606073651458	1583.59943166896	328.279960064383	313.844080785769	359.798482046101
Aff3	417.670595224105	-1.91957004084472	0.446076620259831	-4.30322943113812	1.68326380066901e-05	0.00610251368166867	113.085535623925	199.804550404203	684.286268107177	661.228750357804	429.947871627417
Slc25a24	187.510707332196	1.76894723255884	0.411936031266175	4.29422798273216	1.75302265613281e-05	0.00618816997614881	315.545123595792	335.315557361509	98.7057988031422	98.2260100169202	89.7610468836185
Apbb1ip	192.524064802074	2.46798149308698	0.577799948022883	4.27134253218942	1.94299701465596e-05	0.00668291332169104	481.525506527682	274.978539665191	123.104985024144	55.1023958631504	27.9088969302007
Plek	1909.3585349173	1.68430952068353	0.400890163667268	4.20142391441034	2.65241392597147e-05	0.00889487010074532	2848.11393349612	3660.77545072255	767.465312042409	1224.23149069869	1046.20648762671
Trio	2582.20833371894	-1.69556965516278	0.4074507091557	-4.16141048981425	3.16287968978704e-05	0.0103480166240984	889.180622849414	1314.55568062963	3733.07549181322	4236.89509060789	2737.33478269455
Gm12250	44.4884235565317	2.44086082146591	0.594295117584224	4.10715274153331	4.00566354471535e-05	0.0125338785889787	73.8703902059513	99.9022752021016	12.1995931105007	25.1554415896991	11.3144176744057
C230014O12Rik	112.378820826736	1.98121628679852	0.482464512014606	4.10644977498063	4.01786774508786e-05	0.0125338785889787	211.57938923186	194.85889321598	64.3251273099129	58.6960303759645	32.434663999963
Ptk2	265.803091204006	-1.85791072550847	0.453029124759173	-4.10108450863093	4.11218335925884e-05	0.0125365517229769	111.261575371927	94.9566180138788	449.166837250254	436.027654221451	237.60277116252
Trpm4	71.4633278367727	2.00168781771386	0.48990968513562	4.08583026310194	4.39194782255354e-05	0.0130919084648296	129.501177891915	130.565349769083	37.7078332506386	26.3533197606371	33.1889585115901
Cmtm3	45.46032122866	2.19290963937281	0.549308619888534	3.99212675711842	6.54833516742596e-05	0.0190955147686634	84.8141517179441	86.0544350750776	22.1810783827286	19.1660507350088	15.0858902325409
Dusp16	330.812597408851	1.82983129545816	0.462835406480008	3.95352488128454	7.70082518615819e-05	0.0217235608732485	513.444810937661	650.848485970127	108.68728407537	138.953867828814	242.128538232282
Ascl2	61.172368090562	-2.08668724371956	0.528104206977423	-3.95127934250441	7.77345252658363e-05	0.0217235608732485	24.6234634019838	16.8152344399577	79.8518821778229	91.0387409912919	93.5325194417538
Tspan14	1192.44686006316	-1.7511302	0.44940090724287	-3.89658803927077	9.7557354159036e-05	0.026706823442639	536.244314087646	449.065672690635	2098.33001500612	1941.76051509058	936.833783440792
Car1	6132.30056638538	1.41589983346062	0.366329686054145	3.86509717165357	0.000111044981158836	0.0297911475452925	9748.15556680757	9879.44479919397	4019.21140295042	3388.79734558375	3625.89371739121
Cyp2c55	187.991870856467	1.72404144799419	0.447764994400467	3.85032655422871	0.000117960441986037	0.0310259091921706	275.417998051818	370.924289116714	70.9794508247315	124.579329777557	98.0582865115161
P4ha3	361.439183038151	1.63352897380091	0.424795184023324	3.84545078484511	0.000120331015487751	0.0310407738798594	776.095087225488	442.141752627123	208.502136797649	182.077481982584	198.379456557913
Mgst2	62.1141000778242	2.15175347940897	0.561088649611929	3.8349616961548	0.000125583864008478	0.0312088692466608	90.2860324739405	141.445795583174	17.7448627061829	40.7278578118937	20.3659518139303
Pygl	183.784474255096	1.9407850466383	0.506090192500879	3.83486002178342	0.000125635823715498	0.0312088692466608	366.616010651758	294.761168418082	110.905391913643	39.5299796409557	107.109820651041
Car5b	102.888410757276	-1.81090046032989	0.476244395949124	-3.80246040842304	0.000143266166922013	0.0349413156925796	48.3349466779681	33.6304688799154	161.921872193919	152.130527709133	118.424238325446
Irgm2	89.6126860326638	1.82926933905982	0.482973159083752	3.78751759731353	0.000152159911424813	0.0356658820368716	126.765237513916	187.934973152468	48.7983724420029	49.1130050084601	35.4518420464712
Xylt1	522.318658405447	-1.5924868924594	0.420498273336188	-3.7871425245692	0.000152389697668462	0.0356658820368716	223.435130869853	249.261122286432	940.477723427692	663.62450669968	534.794808743576
Olfr373	17.1510211352563	3.2775415847008	0.86611576748874	3.78418417921644	0.000154213594612983	0.0356658820368716	51.0708870559663	22.7500230658251	4.43621567654572	5.98939085469026	1.50858902325409
Irf7	405.780247944125	1.66714436644634	0.442597144047384	3.76673096261067	0.0001653990708478	0.0376044599381761	601.906883159603	775.479047113343	170.79430354701	310.250446272955	170.470559627713
Aldh1a1	307.010147599738	-1.61310037003447	0.4328636425473	-3.72657856072585	0.000194096593683959	0.043393528461277	170.540283561888	103.85880095268	453.6030529268	468.370364836778	338.678235720544
Olfr374	20.1815794418412	2.95924941975375	0.800392418601374	3.69724818848837	0.000217949236501479	0.0479273944005056	55.6307876859633	28.6848116916925	9.98148527222786	3.59363451281415	3.01717804650819
Gca	223.53519695214	1.91087765426362	0.518110090217524	3.68816915621418	0.000225873475301329	0.0484424491818147	454.166102747701	344.21774030031	180.775788819238	76.6642029400353	61.8521499534178
Upp1	52.4077198782329	1.96634363205118	0.533415432630554	3.68632685101385	0.000227514112006436	0.0484424491818147	76.6063305839495	112.760983891481	27.7263479784107	21.5618070768849	23.3831298604384
Nab2	297.996077833816	1.48129410722162	0.408093339740833	3.62979241014406	0.000283649244690748	0.0594511088794014	424.07075858972	545.011422142158	201.84781328283	162.911431247575	156.138963906799
Rtp4	145.018627955343	1.73415096607354	0.479876631052603	3.61374331204605	0.000301807865083514	0.0620258271066399	175.100184191885	324.435111547419	59.8889116333672	97.0281318459822	68.6408005580612
Grb10	133.821395468526	-1.87469690965614	0.519182710254561	-3.61086159578958	0.000305181496126304	0.0620258271066399	48.3349466779681	54.4022290704514	180.775788819238	281.501370170442	104.092642604532
Numbl	177.254815196022	-1.5824506777516	0.439436127853848	-3.60109371407421	0.000316881320688719	0.063442478145052	82.0782113399459	79.1305150115656	289.463072894608	251.554415896991	184.047860836999
Ntn4	180.328997765551	1.53180235499783	0.426306790023902	3.59319248682843	0.000326651099591856	0.0644367330871346	318.28106397379	274.978539665191	120.886877185871	103.017522700672	84.4809853022292
Ptms	554.558232968295	1.53760992213328	0.428596437475471	3.58754713685943	0.000333803401250768	0.0648933162953304	984.93853607935	842.739984873174	436.967244139753	274.314101144814	233.831298604384
Pln	23.6671742559219	2.65132731167559	0.74240607668044	3.57126294484362	0.000355264008464655	0.0672693644855043	56.5427678119627	39.5652575057828	7.76337743395501	2.3957563418761	12.0687121860327
Trp53bp2	420.698085386586	1.39765769947291	0.391426163182015	3.57068032476663	0.000356055231733324	0.0672693644855043	637.47410807358	703.272452165289	261.736724916197	220.409583452601	280.597558325261
Treml1	110.70505409674	-1.84810880065835	0.518222154131637	-3.56624815424024	0.000362128485130005	0.0674665486046373	43.7750460479711	42.5326518187165	119.777823266734	239.57563418761	107.864115162668
Scd1	5696.56780401711	2.03687273134329	0.572936805578914	3.55514379859951	0.000377772422293741	0.0685531163585237	14126.5721517307	6731.0394331713	4735.66023471255	1806.40028177458	1083.16691869644
Ankrd44	254.203033216459	-1.46283078877358	0.411501771801074	-3.55485902860396	0.000378181795924464	0.0685531163585237	114.909495875924	132.543612644372	374.860224668113	360.561329452353	288.140503441532
Tpm4	47.017268736293	1.94754316664869	0.550147350324362	3.54003916496268	0.000400067656784234	0.0715534339747162	100.317813859934	69.2392006351199	19.9629705444557	19.1660507350088	26.4003079069466
Ifi44	158.1963113444	4.38591683801215	1.2473267749266	3.51625325951192	0.000437683266687998	0.0772510965704317	162.332462427893	575.67449670914	2.21810783827286	31.1448324443893	19.6116573023032
Snrnp70	2346.94357193949	1.658188115267	0.473963087975368	3.49855960798613	0.000467778515260967	0.0814906623858521	3180.9866794859	4772.55918663505	1836.59329008993	1264.95934851058	679.619354975969
Tm2d1	45.3791419514804	1.88313704682572	0.542473855047645	3.47138766099672	0.000517775925537494	0.089044182886666	71.1344498279531	90.0109608256559	22.1810783827286	23.957563418761	19.6116573023032
Slc1a3	44.2436335544426	2.17188006440142	0.627037419445265	3.46371683259807	0.000532767019310108	0.0904624911015923	84.8141517179441	82.0979093244993	11.0905391913643	10.7809035384425	32.434663999963
C1qtnf6	155.664755045909	1.75973068393223	0.508583701057817	3.46006110748755	0.000540052816661924	0.0905533560337881	298.217501201803	240.358939347631	117.559715428462	81.4557156237875	40.7319036278605
Fxyd5	75.7926492876045	-2.17492555019714	0.631633068037492	-3.44333705794524	0.000574582716534616	0.0951537353036461	20.9755428979862	27.695680254048	195.193489768012	89.8408628203538	45.2576706976228
Xdh	99.4367103404706	-1.66729248835663	0.484759631995908	-3.43942106212899	0.000582959764604538	0.0953636863707961	31.0073242839796	55.3913605080959	148.613225164282	123.381451606619	138.790190139377
Tcn2	251.326596314622	1.50315684507504	0.438890883839811	3.42489876281793	0.000615028550923941	0.0987246500088586	315.545123595792	506.43529607402	173.012411385283	113.798426239115	147.841724278901
Phlda2	57.5746687855715	-2.04189382992004	0.596512481391535	-3.42305298483736	0.000619220060352823	0.0987246500088586	14.5916820159904	25.7174173787588	95.3786370457329	44.3214923247079	107.864115162668
Adprhl1	26.5408133737414	2.26939885616218	0.663514090797104	3.42027228605781	0.000625584855431116	0.0987246500088586	63.8386088199579	37.5869946304937	8.87243135309144	9.58302536750441	12.8230066976598
Trim16	43.958428452394	-2.05372172864426	0.605595129314705	-3.39124545299475	0.000695757596013052	0.107455317780678	16.4156422679892	13.847840127024	73.1975586630043	77.8620811109733	38.4690200929794
Tbc1d8	89.6855246548151	1.84637021497055	0.544526016001308	3.39078420628871	0.000696929524893321	0.107455317780678	140.444939403907	177.054527338378	32.1625636549565	26.3533197606371	72.4122731161965
Pls1	761.282590535195	-1.42497349622475	0.422382852332949	-3.37365375595669	0.000741776069784412	0.113070275001001	395.799374683739	361.032974740268	1290.9387618748	1074.49671933143	684.145122045731
Synm	137.795908390536	-1.55884694702418	0.4652847557873	-3.35030737120643	0.00080721932157475	0.121663370557345	66.5745491979561	60.3370176963188	194.084435848875	235.981999674796	132.001539534733
Tgfbr1	1058.7602930089	-1.37089503322296	0.411259538768892	-3.33340604652414	0.000857896405518967	0.12786469315146	431.366599597716	653.815880283061	1106.83581129816	1430.26653610003	1671.51663776554
Sergef	147.044420611252	1.72212064436415	0.518724051458523	3.31991670623711	0.000900443095308397	0.132731249235899	300.041461453802	204.750207592426	121.995931105007	64.6854212306548	43.7490816743687
Ly6d	214.05672345032	1.38257348012498	0.417041213144974	3.31519628407652	0.00091578796050971	0.133525866329101	290.009680067809	389.717786431961	128.650254619826	118.589938922867	143.315957209139
Zbtb46	109.628564187464	1.51756761605157	0.459373635220728	3.30355836664937	0.000954660942478943	0.137697009488307	205.195528349865	154.304504272553	76.5247204204136	56.3002740340884	55.8177938604015
Mgat4a	108.628664170713	1.55154576655791	0.473244631004779	3.27852798512203	0.00104350016943189	0.148909694391057	154.124641293898	205.739339030071	46.58026460373	57.4981522050265	79.2009237208399
Ptgs1	332.249094653872	-1.68054093880909	0.513126405316887	-3.27510126431957	0.00105624104556197	0.149141235633349	188.779886081876	96.9348808891679	702.03113081336	413.267968973628	260.231606511331
Trim14	70.4985894448237	1.61552699685307	0.497726100863729	3.24581530695209	0.00117114792557963	0.163643523684637	101.229793985933	135.511006957306	29.9444558166836	44.3214923247079	41.4861981394876
Anxa2	628.532410053984	-1.33985283843588	0.413416024612784	-3.2409310686271	0.00119139989254821	0.164757094418986	345.640467753772	309.598139982751	992.603257627104	588.158181930583	906.66200297571
Mmp14	307.095585056776	1.56752595859475	0.484731943894608	3.23379958415855	0.00122155144163313	0.166197231881372	517.092731441659	501.489638885797	234.010376937787	197.649898204778	85.2352798138563
Gm13752	53.43256058629	1.71124442332307	0.529380227113927	3.23254314323832	0.00122693607418192	0.166197231881372	93.9339529779381	89.0218293880113	22.1810783827286	37.1342232990796	24.8917188836925
Sla	293.383410823846	-1.3738943769805	0.425387170218476	-3.22975038545445	0.00123898338960319	0.166197231881372	133.149098395912	167.163212961932	452.493999007663	288.68863919607	425.422104557654
Rnf150	79.0334174900693	-2.00573053664597	0.621732653867809	-3.22603376896531	0.00125518546629739	0.166703543018942	21.8875230239856	34.61960031756	46.58026460373	98.2260100169202	193.853689488151
Kif17	138.572602556904	-1.45971229779314	0.453884872324155	-3.21604086586663	0.0012997232269819	0.170926346732698	63.8386088199579	71.2174635104091	229.574161261241	185.671116495398	142.561662697512
Ssh3	37.5718119710073	1.81320543786527	0.565189982424764	3.20813442249331	0.00133599038964556	0.173990049385491	67.4865293239555	64.2935434468971	17.7448627061829	17.9681725640708	20.3659518139303
Fchsd1	470.6925741033	-1.48297956746064	0.465070729260219	-3.18871834789429	0.00142905039832901	0.184320019646012	240.762753263841	212.663259093583	709.794508247315	346.186791401097	844.055558510665
Fam49a	77.7531486133064	-1.80192212984451	0.566731576636607	-3.17949838005924	0.00147530194046216	0.187290123508176	36.4792050399759	25.7174173787588	166.358087870464	100.621766358796	59.5892664185367
Rab31	51.2918557015106	1.72526908341913	0.542780448523305	3.17857632512909	0.00148000246696486	0.187290123508176	83.9021715919447	91.989223700945	27.7263479784107	34.7384669572035	18.1030682790491
Cpq	49.2258358969052	1.8312288971992	0.57682150166945	3.17468903620828	0.00149997152616055	0.188043159363716	95.7579132299369	78.1413835739211	17.7448627061829	16.7702943931327	37.7147255813523
Mndal	20.3509582095741	2.38596157882412	0.759504151633997	3.14147272755648	0.00168100463685918	0.208787001841009	41.0391056699729	38.5761260681382	3.32716175740929	5.98939085469026	12.8230066976598
Kit	12872.5657096538	-1.15731400005025	0.369505755072043	-3.13205947177901	0.0017358470942651	0.213620669013505	7696.20028330892	7114.82243097739	17265.7514131159	14429.6404471198	17856.4139737471
Rcsd1	134.28462891746	-1.39756963626567	0.447430466740015	-3.12354598123007	0.00178685943261121	0.213698020433252	68.3985094499549	67.2609377598308	206.284028959376	140.151745999752	189.327922418389
Tmem56	678.945064090352	1.40225100677294	0.449103271873556	3.12233531704874	0.00179422454589425	0.213698020433252	1093.46417107328	1071.22934696907	424.767651029252	565.39849668276	239.865654697401
Ctla2b	32.1025791800886	-2.15615505872741	0.690707321945103	-3.12166237452855	0.00179833046794216	0.213698020433252	8.20782113399459	12.8587086893794	34.3806714932293	31.1448324443893	73.9208621394506
Fam171a2	50.0707479668227	1.7016216271092	0.545154524903488	3.12135651338572	0.00180019951609941	0.213698020433252	105.78969461593	65.2826748845416	31.05350973582	26.3533197606371	21.8745408371844
Lyrm2	22.4871381196881	2.18753536556035	0.702167193784186	3.11540525522287	0.00183692349010032	0.216144664001804	45.5990062999699	38.5761260681382	12.1995931105007	10.7809035384425	5.28006158138933
Emp3	1209.94274136382	1.28731207790165	0.41442939864455	3.10622770033202	0.00189490740348207	0.221028590524422	1876.85509930676	1869.45841714824	1014.78433600983	746.278100494406	542.337753859847
Ptpn22	256.287585887405	-1.56779676878999	0.505178796231753	-3.10344927476084	0.00191279021702782	0.221191103200096	70.2224697019537	165.184950086643	224.028891665559	465.974608494902	356.027009487966
Litaf	848.746091994577	1.20554172073807	0.389787501155493	3.09281779729812	0.00198265822692771	0.227310918427421	1309.60346093514	1261.14258299683	618.852086878128	612.115745349344	442.016583813449
Pglyrp2	142.03275964415	-1.64910963884141	0.533930600947827	-3.08862169711555	0.00201087316308993	0.228591971268546	74.7823703319507	49.4565718822285	304.989827762518	176.088091127894	104.846937116159
Foxh1	24.3448739706225	2.16747394297838	0.704869446842163	3.07500055888184	0.00210502159220813	0.237121304661224	50.1589069299669	40.5543889434274	13.3086470296372	13.1766598803186	4.52576706976228
Arhgap18	50.4522387163015	2.18587096744013	0.711382545017893	3.07270818316908	0.00212125813026292	0.237121304661224	105.78969461593	85.065303637433	7.76337743395501	8.38514719656636	45.2576706976228
Rgs10	86.7738315307461	1.60241279212796	0.52397550166234	3.05818265747964	0.00222683796837831	0.246866152957245	158.684541923895	132.543612644372	29.9444558166836	39.5299796409557	73.1665676278235
Pdxk	381.730211381119	-1.43283839016227	0.469973327735981	-3.04876533539622	0.00229783895187226	0.252649276232906	188.779886081876	188.924104590113	688.722483783723	565.39849668276	276.826085767126
Fzd5	46.2269197154892	2.05837823564549	0.676356085163205	3.04333513189107	0.002339716075219	0.254484153685966	72.9584100799519	97.9240123268125	6.65432351481858	14.3745380512566	39.2233146046064
Palld	92.2374717238748	1.47895494198024	0.486226595407581	3.0416989855121	0.00235247018466228	0.254484153685966	124.029297135918	176.065395900734	65.4341812290493	38.3321014700176	57.3263828836555
Cx3cr1	752.178283367992	-1.4245090216911	0.469160192487443	-3.03629558624419	0.00239504444881438	0.256091737551567	499.76510904767	248.271990848787	1411.82563906067	728.309927930335	872.718749952493
Saal1	558.206859308316	1.28314861080692	0.42278646365105	3.03498035326405	0.00240551356280733	0.256091737551567	864.55715944743	861.533482188421	463.584538199027	356.967694939539	244.391421767163
Zbtb4	76.466552803008	1.56640741963839	0.517919777834794	3.02442093674601	0.00249109573122205	0.262293701418398	102.141774111933	152.326241397264	41.0349950080479	28.7490761025132	58.0806773952826
Gpr34	84.9074050866737	1.94454462141641	0.643430917180812	3.02214980581974	0.0025098630382948	0.262293701418398	62.9266286939585	243.326333660564	21.0720244635922	32.3427106153274	64.869327999926
Ptger2	219.536034127595	-1.33897024403605	0.443274047228521	-3.020637577155	0.00252243085455295	0.262293701418398	123.117317009919	105.837063827969	371.533062910704	206.035045401345	291.15768148804
Lgr4	680.419097226107	1.19504261838572	0.396100676874317	3.01701735986911	0.00255275192188233	0.263238665894964	1031.44952250532	1023.75103796213	561.181283083033	396.497674580495	389.215967999556
Parp12	151.047098285888	1.51548824008365	0.50286412786008	3.01371316051665	0.00258071676090787	0.263238665894964	223.435130869853	271.022013914612	102.032960560552	114.996304410053	43.7490816743687
Nudt11	139.056161810826	1.34915531485295	0.447840832201146	3.01257772370114	0.00259039092725028	0.263238665894964	186.955925829877	250.250253724076	98.7057988031422	92.2366191622299	67.1322115348071
Il1rl1	2711.35581961555	1.20719434424238	0.402364478639196	3.00025078835272	0.00269757398736895	0.272069605011783	4223.37996350321	3994.11274520877	2360.06673992232	1559.63737856134	1419.5822708821
Hist1h2bk	306.777159709495	1.82134669408649	0.608264473885745	2.99433350504802	0.0027504512225822	0.275332482833713	694.016875885542	381.804734930804	205.174975040239	214.420192597911	38.4690200929794
Gna14	265.978968436654	1.22107986837821	0.409330386950366	2.9831156134672	0.00285330190379251	0.282151983834443	379.38373241575	430.272175375388	178.557680980965	142.547502341628	199.13375106954
Mir142	227.713646192836	-1.38820138193271	0.46547558880199	-2.98232907445388	0.00286064334288685	0.282151983834443	84.8141517179441	146.391452771396	408.131842242206	235.981999674796	263.248784557839
Igtp	125.407092797157	1.45909640878338	0.492627080981383	2.96186804403172	0.0030577880007669	0.29756957105259	155.948601545897	249.261122286432	100.923906641415	71.8726902562831	49.029143255758
Amotl1	491.831322040881	1.4925494011531	0.503982195789005	2.96151215980248	0.00306132404989246	0.29756957105259	704.960637397535	898.13134538127	373.751170748977	359.363451281415	122.950005395209
Scin	124.646407910809	-1.75842704683744	0.594685795173622	-2.95690104103472	0.00310747831877448	0.29816610750402	46.5109864259693	56.3804919457405	149.722279083418	65.8832994015928	304.734982697327
Cerkl	34.7552019817996	2.00321169888042	0.677570845347431	2.95646088174477	0.00311191703075613	0.29816610750402	51.0708870559663	76.1631206986319	6.65432351481858	11.9787817093805	27.9088969302007
Cand2	291.063762283586	-1.29233013265314	0.440019236840847	-2.9369855325679	0.00331419564692038	0.315295180197092	157.772561797896	153.315372834908	409.240896161342	481.547024717097	253.442955906688
Ddx58	596.958894440026	1.31692674935095	0.449268362734118	2.93126972337092	0.00337579538969116	0.318893798290967	714.992418783528	1147.3924676677	340.479553174884	518.681248016176	263.248784557839
Slco4a1	2086.17396225899	-1.13191794976005	0.387136044548567	-2.92382475282033	0.00345759346426649	0.324336774333362	1274.94821614716	1158.27291348179	2403.31984276864	2307.11335722669	3287.21548167067
Ctla2a	437.479001331464	-1.45842534582317	0.499738534844447	-2.91837679933393	0.00351858886118895	0.327766326277698	185.131965577878	242.33720222292	381.514548182932	400.091309093309	978.319981580279
Tnfsf9	124.672951085087	-1.47813341798208	0.507679541098196	-2.91154812893313	0.00359642496579882	0.332706513732589	72.0464299539525	48.4674404445839	174.121465304419	99.4238881878583	229.305531534622
Rab44	123.109434950812	-1.40307204265414	0.482514714521478	-2.90783265344685	0.00363943037037196	0.334020601897348	51.9828671819657	72.2065949480536	175.230519223556	110.204791726301	205.922401674184
Rsad2	68.6201990935252	1.65377616065296	0.569384227413025	2.90449942417061	0.00367840880119799	0.334020601897348	87.5500920959423	144.413189896107	21.0720244635922	59.8939085469026	30.1717804650819
Usp28	136.966177728728	1.3461531849671	0.463565624901569	2.90391071437391	0.00368533241992005	0.334020601897348	165.068402805891	266.076356726389	90.9424213691872	64.6854212306548	98.0582865115161
Redrum	32.8539879503091	1.8515715812637	0.638189034090975	2.90129018575358	0.00371629555870249	0.334566366606948	54.7188075599639	61.3261491339634	25.5082401401379	8.38514719656636	14.3315957209139
Ptov1	830.899467375253	1.19392432520274	0.412335404124931	2.89551737071066	0.00378534078953125	0.338510409005148	1406.27335429107	1102.8815529737	715.339777842997	427.642507024884	502.360144743613
Gm15545	119.829637167035	1.28219207735833	0.443399088639478	2.89173367787605	0.00383122561488804	0.340344770848398	184.219985451879	185.956710277179	82.0699900160958	85.0493501366016	61.8521499534178
Fosb	75.9093038276248	-1.52156639353511	0.528060604610807	-2.88142379918029	0.00395882946267659	0.349366700081209	31.0073242839796	40.5543889434274	145.286063406872	70.674812085345	92.0239304184997
Arhgef28	103.263896746132	-1.4372091892132	0.500011596271818	-2.87435171489882	0.00404857832702378	0.35495182796534	54.7188075599639	47.4783090069394	95.3786370457329	123.381451606619	195.362278511405
Zfp473	26.5369333653369	1.81487812319926	0.632428369931346	2.86969751751692	0.00410864632653921	0.357879102754526	44.6870261739705	48.4674404445839	14.4177009487736	10.7809035384425	14.3315957209139
Dmd	780.303452620791	-1.0893370655871	0.380865795608215	-2.86015987297444	0.0042342748822942	0.364180745572516	456.902043125699	473.793958631749	1119.03540440866	965.489805776069	886.29605116178
Flt3l	340.190256919204	1.45631829696447	0.509490483176437	2.858381746181	0.00425807785644795	0.364180745572516	397.623334935738	701.29418929	245.100916129151	261.137441264495	95.7954029766349
Add2	1478.21949710181	1.09701611227959	0.384039952640098	2.85651559099022	0.00428318967981755	0.364180745572516	2164.12883899657	2181.03482000628	969.313125325239	857.680770391645	1218.93993078931
Slc22a3	1633.75234374674	-1.35622764884393	0.475136824301741	-2.85439389135338	0.00431190330805828	0.364180745572516	983.114575827352	704.261583602934	3330.4889191667	1921.39658618463	1229.50005395209
St8sia4	192.209122313474	1.23305892876211	0.432040149408563	2.85403782599857	0.00431673911928061	0.364180745572516	239.850773137842	347.185134613244	105.360122317961	124.579329777557	144.070251720766
Akna	257.804681072261	1.57027899925977	0.551875052807491	2.84535238777595	0.00443623155415308	0.371922562921309	215.227309735858	640.957171593682	85.3971517735051	219.211705281663	128.230066976598
Gbp5	44.6699164367852	1.70035093290082	0.598521861075981	2.84091700484264	0.00449840178226115	0.373963718829067	78.4302908359483	75.1739892609873	18.8539166253193	13.1766598803186	37.7147255813523
E330013P04Rik	22.707198557463	2.14035131134375	0.753738275735511	2.839647899339	0.00451633535487616	0.373963718829067	43.7750460479711	41.5435203810719	9.98148527222786	2.3957563418761	15.840184744168
Fcer1a	160.889480857635	1.34073223031433	0.472533788245553	2.8373256339875	0.00454931877793482	0.374383816485998	193.339786711873	312.565534295684	102.032960560552	68.2790557434689	128.230066976598
Mx2	39.9259037527244	1.83268244917219	0.646417031381686	2.83513948457533	0.00458056815683894	0.374656958877058	43.7750460479711	96.9348808891679	8.87243135309144	25.1554415896991	24.8917188836925
Ifit1	56.3793471068371	1.64092824907039	0.581139062877049	2.8236412829429	0.00474814938670539	0.386010156807673	77.5183107099489	112.760983891481	14.4177009487736	45.519370495646	31.680369488336
Slfn8	203.157227164516	1.41993904669947	0.503361924588491	2.82091071520814	0.00478875290546282	0.386965852252279	217.963250113856	432.250438250677	116.450661509325	173.692334786017	75.4294511627047
Gsta2	43.0796798965037	-2.01960675709052	0.716960211731279	-2.81690214330538	0.00484892970525235	0.38948229380991	11.8557416379922	18.7934973152468	24.3991862210014	41.9257359828318	118.424238325446
Cxcr4	1194.19121962549	-1.20370841011497	0.427867558187052	-2.8132733764983	0.00490399397509974	0.391560566559452	556.307876859633	784.381230052144	1158.96134549757	1360.78960218563	2110.51604353248
C1qtnf1	59.9771443233338	-1.8332486893687	0.652497880898921	-2.80958566002253	0.00496053165380481	0.393682542234323	27.359403779982	19.7826287528914	159.703764355646	45.519370495646	47.5205542325039
Hid1	62.527605345663	-1.61940184288512	0.576766358931785	-2.80772589768303	0.00498926734604405	0.393682542234323	29.1833640319808	26.7065488164034	100.923906641415	41.9257359828318	113.898471255684
Tgtp2	161.79168402386	1.25388349509473	0.44698598885568	2.80519641858298	0.00502859260506813	0.394465153242011	240.762753263841	255.195910912299	105.360122317961	132.964476974124	74.6751566510776
Trim46	134.059317250522	1.52389113004716	0.545813409278605	2.79196352479003	0.00523892613917882	0.406995851393785	99.4058337339344	341.250345987377	64.3251273099129	83.8514719656636	81.463807255721
Atp2b4	634.248955452037	-1.16626667067267	0.418065518095917	-2.78967439358415	0.00527610731238598	0.406995851393785	351.112348509768	374.880814867292	873.934488279506	1008.61341992984	562.703705673777
Bmpr2	3256.25176697448	1.05958276973527	0.379850235523008	2.78947508950825	0.00527935575835087	0.406995851393785	4851.7342703168	4616.27641948721	2550.82401401379	1841.13874873178	2421.28538232282
Oasl2	50.0559653615884	1.72509977224569	0.621755015974127	2.77456510671316	0.00552755688561872	0.422156177761637	57.4547479379621	114.73924676677	11.0905391913643	38.3321014700176	28.6631914418278
Cuedc1	95.5692369522686	1.3572815040245	0.489393358282914	2.77339584007977	0.00554745962177446	0.422156177761637	113.997515749925	187.934973152468	52.1255341994122	49.1130050084601	74.6751566510776
Itga6	436.405636327309	-1.0770566058643	0.388695879681146	-2.77094937756436	0.00558931156449097	0.422156177761637	247.146614145837	276.95680254048	523.473449832395	523.472760699928	610.978554417908
Btg2	56.9500263432579	1.58025550523669	0.570776805975353	2.76860497604896	0.00562968462734879	0.422156177761637	65.6625690719567	124.630561143216	28.8354018975472	20.3639289059469	45.2576706976228
Specc1	1134.57153794309	-1.09515471042539	0.395768316411397	-2.7671611521499	0.00565467951365346	0.422156177761637	703.136677145536	645.902828781904	1809.97599603065	1335.63416059593	1178.20802716145
Sytl3	409.384535452214	-1.30262580955903	0.470844018687661	-2.76657610133757	0.00566483614112827	0.422156177761637	222.523150743853	212.663259093583	710.903562166451	615.709379862158	285.123325395024
Cd9	1676.32301651268	-1.09983182885488	0.398162104086441	-2.76227149085014	0.005740072623175	0.425399636283257	1095.28813132528	893.185688193047	2672.81994511879	1709.3721499286	2010.94916799771
Cenpb	159.261660042066	1.51197274567557	0.548062068264357	2.75876188706837	0.00580207943688157	0.427632382232579	248.970574397836	272.011145352257	136.413632053781	104.21540087161	34.6975475348441
Etl4	66.5692044418414	-1.62756831387861	0.591183975053863	-2.75306568269264	0.00590400497229158	0.429998268450023	23.7114832759844	35.6087317552045	45.4712106845936	86.2472283075397	141.807368185885
Ptpre	398.845526065813	-1.15345708568269	0.419047567265047	-2.75256838551966	0.00591297954823372	0.429998268450023	214.315329609859	245.304596535853	532.345881185486	628.886039742477	373.375783255388
H6pd	34.0420901823119	1.73311957352715	0.629913237578688	2.75136236252005	0.00593479537672509	0.429998268450023	55.6307876859633	62.3152805716079	15.52675486791	9.58302536750441	27.1546024185737
Arhgef40	291.92111030455	1.11323112607041	0.405046642008744	2.74840230880466	0.00598864779483829	0.429998268450023	366.616010651758	495.55485025993	202.956867201967	183.275360153522	211.202463255573
Dok2	1080.70589444991	-1.43608161450273	0.522575529477467	-2.74808431221166	0.00599445923662996	0.429998268450023	683.985094499549	383.782997806093	2098.33001500612	1621.92704345012	615.50432148767
Oas1g	17.4662064164485	2.47504277325439	0.90397875748775	2.73794351112054	0.00618246943708334	0.441125771431042	31.0073242839796	38.5761260681382	2.21810783827286	1.19787817093805	14.3315957209139
Tmem143	361.91246181756	1.25489661180812	0.460738202192915	2.72366520908263	0.00645619160205067	0.458218805025967	508.884910307664	601.391914087899	266.172940592743	301.865299076389	131.247245023106
Inpp1	31.4264464748139	-1.79884134057753	0.662844662705247	-2.71382035911095	0.0066512223148141	0.469576295425875	16.4156422679892	8.90218293880113	33.2716175740929	35.9363451281415	62.6064444650449
Atf5	483.927651943896	1.47063724419613	0.542653176372819	2.71008686252628	0.0067265589575816	0.472408700821988	589.139161395611	981.218386143414	103.142014479688	362.95708579423	383.18161190654
Hr	61.5502674318981	1.4011819232121	0.517656553888042	2.70677906555617	0.00679394545442116	0.474656168362528	105.78969461593	91.0000922633005	28.8354018975472	32.3427106153274	49.7834377673851
Kdelr1	964.050870454206	1.13501836573751	0.41973071349072	2.70415847412748	0.00684776222453762	0.475937214922008	1460.08018172504	1403.57751001765	903.87894409619	559.40910582807	493.308610604088
Myo7a	265.632086844742	-1.15545030254556	0.428728108072723	-2.69506542908908	0.0070374810450637	0.486601911023116	169.628303435888	136.500138394951	282.80874937979	299.469542734513	439.753700278568
Clec4g	32.647166080667	1.64167113671469	0.611980877379912	2.68255299698778	0.00730625744055094	0.502595575936156	65.6625690719567	44.5109146940057	12.1995931105007	22.759685247823	18.1030682790491
Eogt	96.7449731784132	1.33479935830265	0.498196851045095	2.6792609296959	0.00737848714432567	0.504974625275431	134.061078521912	169.141475837222	87.6152596117779	43.1236141537698	49.7834377673851
Ppm1d	463.8707735571	1.07328783832573	0.402134474820562	2.66897743299587	0.0076082561953942	0.517286699169343	601.906883159603	751.739892609873	361.551577638476	346.186791401097	257.96872297645
Fgf11	38.2853903671328	1.49244334021298	0.559433510001301	2.6677760869375	0.00763551263124571	0.517286699169343	65.6625690719567	59.3478862586742	19.9629705444557	21.5618070768849	24.8917188836925
Sparc	1177.41822920023	1.04499697193157	0.392618794885193	2.66160709967322	0.00777685960042169	0.5242150486435	1873.20717880276	1535.13199122437	929.387184236328	898.408628203538	650.956163534141
Bcat2	824.123372714101	1.10983868070401	0.417303997127724	2.65954481227824	0.00782463202338061	0.524798069808138	1306.86752055714	1123.65331316423	758.592880689318	509.098222648672	422.404926511146
Akt1s1	380.658270042885	1.09642791630896	0.413823991969856	2.64950301960459	0.0080610251883574	0.537963143664807	554.483916607634	563.804919457405	340.479553174884	228.794730649168	215.728230325335
Hist3h2ba	114.725601016058	-1.80549934895663	0.683323353548599	-2.64223275785967	0.00823614335671653	0.544654080352631	62.9266286939585	28.6848116916925	262.845778835334	184.47323832446	34.6975475348441
Capn5	2046.58685135232	-1.44581477091588	0.547383755989295	-2.64131837142817	0.00825840740209339	0.544654080352631	965.786953433363	1046.50106102796	2131.60163258022	1094.86064823738	4994.18396148268
Paqr8	149.682249707259	-1.26195527789392	0.477957775467923	-2.6403070368684	0.0082830947064214	0.544654080352631	89.3740523479411	73.1957263856982	275.045371945835	177.285969298832	133.510128557987
Slc27a1	178.897376085829	-1.12060453535014	0.425264078500863	-2.63507921783678	0.00841176488476606	0.550416654459766	102.141774111933	107.815326703258	186.32105841492	251.554415896991	246.654305302044
Fam46d	68.4510718030629	1.36311758037679	0.518510078285548	2.62891241166215	0.00856584202695259	0.557777693929815	103.053754237932	112.760983891481	59.8889116333672	37.1342232990796	29.4174859534548
Phlpp1	75.1324944196068	-1.33694369071066	0.510057583082002	-2.62116226688021	0.00876305410295701	0.567862839309495	41.0391056699729	37.5869946304937	76.5247204204136	86.2472283075397	134.264423069614
Mir146b	4.73751115136931	4.08449852285574	1.56154965796983	2.61566995452838	0.00890525903244997	NA	10.9437615119928	10.8804458140903	1.10905391913643	0	0.754294511627047
Hmgcs2	193.805886783086	-1.24797971362861	0.47772394086698	-2.61234492741511	0.00899234771952422	0.575424818506003	107.613654867929	104.847932390324	348.242930608839	147.33901502538	260.985901022958
Hemgn	1843.40056595585	-1.06621399804168	0.408156268842699	-2.61226907298241	0.00899434333170629	0.575424818506003	1286.80395778515	938.685734324697	2728.27264107562	2556.2720167818	1706.96847981201
Pih1d1	390.3532861404	1.07200874583735	0.410458674388368	2.61173368411515	0.00900843983049505	0.575424818506003	501.589069299669	637.000645843103	311.644151277337	291.084395537946	210.448168743946
Fut7	98.1731704796229	-1.21182614004306	0.464507977286874	-2.60883816704541	0.0090850196319588	0.57756612958813	58.3667280639615	51.4348347575177	107.578230156234	123.381451606619	150.104607813782
Parp14	500.174490407499	1.06525811314461	0.408965021300026	2.60476582999286	0.00919370711653948	0.581718807836135	617.410545301593	838.783459122596	377.078332506386	395.299796409557	272.300318697364
Il17rc	42.4190332949949	1.59072718766805	0.611910066785025	2.59960944265181	0.00933299129276504	0.585490270433869	87.5500920959423	54.4022290704514	29.9444558166836	10.7809035384425	29.4174859534548
Dab2ip	186.837393351275	1.10605541087768	0.425515670028923	2.59932944608714	0.00934060816108901	0.585490270433869	269.946117295822	280.913328291058	99.8148527222786	134.162355145062	149.350313302155
Dbp	220.771877504364	1.14387234941584	0.440820370118922	2.59487180482892	0.00946262055312922	0.590379498138025	287.273739689811	370.924289116714	149.722279083418	106.611157213487	189.327922418389
Myct1	59.5069318894163	-1.42135425930421	0.54816549620551	-2.59292908645847	0.00951623900608322	0.590976064942594	20.9755428979862	38.5761260681382	68.7613429864586	65.8832994015928	103.338348092905
Hps5	612.705988264694	1.06174180767749	0.411153044553048	2.58235180729764	0.0098129495791176	0.606594035273196	846.317556927442	935.718340011764	536.782096862032	432.434019708637	312.277927813597
Lef1	116.978558380107	-1.32823534320511	0.514719507217353	-2.58050321501459	0.00986564376667651	0.607053878377059	61.1026684419597	61.3261491339634	167.467141789601	212.024436256035	82.9723962789751
Cxcl3	23.843660472467	1.73637733759795	0.676983287386697	2.56487474646641	0.0103213056129474	0.63219175110537	40.1271255439735	42.5326518187165	8.87243135309144	9.58302536750441	18.1030682790491
Arx	611.511574952821	1.08619978668366	0.424206707124909	2.56054364167284	0.0104508536466906	0.637217049166851	912.892106125398	878.348716628378	582.253307546625	372.540111161734	311.52363330197
Gm5643	7.6475020020099	2.83280348248004	1.10677234488799	2.55951776854953	0.0104817497367908	NA	10.9437615119928	20.771760190536	1.10905391913643	2.3957563418761	3.01717804650819
Ppp1r15a	594.597990436324	1.1383142663199	0.445931264079977	2.55266754769576	0.0106901479634426	0.648665047360518	654.801730467568	1113.76199878779	270.609156269289	442.017045076141	491.800021580834
Bcl9l	203.543272690681	1.17394703243348	0.460155158995574	2.55119824147136	0.010735324326378	0.648665047360518	321.928984477788	288.826379792215	191.866328010602	124.579329777557	90.5153413952456
Hist1h2ai	257.570424635726	-1.41704252307148	0.556327867994302	-2.54713560940289	0.0108611217365188	0.65139592010082	166.89236305789	90.0109608256559	456.930214684209	442.017045076141	132.001539534733
Cep164	416.554463794097	1.04924583671449	0.412017470950968	2.54660520655289	0.010877641725256	0.65139592010082	537.156294213646	670.631114723019	347.133876689702	221.607461623539	306.243571720581
Wwox	179.88512564505	1.06558428123816	0.418898468839233	2.54377697820403	0.0109661076453529	0.652097433989793	262.650276287827	261.130699538167	147.504171245145	114.996304410053	113.144176744057
Trim30a	412.836317043098	1.1332506790409	0.445613389333513	2.54312528790004	0.0109865826809075	0.652097433989793	495.205208417673	729.979000981693	286.135911137199	366.550720307044	186.310744371881
Tsg101	951.15550445968	1.07874657616651	0.424785413972472	2.53950945744202	0.0111008043995952	0.655974406238633	1417.21711580307	1363.02312107422	885.025027470871	649.249968648424	441.262289301822
Mtmr2	985.329575077506	1.03975359337427	0.411477501554882	2.52687835773589	0.0115081354529031	0.674105366660446	1503.85522777301	1344.22962375897	933.823399912874	579.773034734017	564.966589208658
Frmpd1os	7.45890654666672	2.73175206041777	1.08272976921211	2.52302295373816	0.0116350806086223	NA	14.5916820159904	15.8261030023131	2.21810783827286	2.3957563418761	2.26288353488114
Cotl1	50.0303012682169	1.39861324079445	0.554509051375034	2.52225502419892	0.0116605137481127	0.680061440944277	57.4547479379621	101.880538077391	38.816887169775	26.3533197606371	25.6460133953196
Dazl	23.0132137333421	1.85638950182123	0.738471516580916	2.51382681679615	0.0119429064885936	0.693515790640672	35.5672249139765	46.4891775692948	6.65432351481858	5.98939085469026	20.3659518139303
Hist1h2ac	235.58426849617	-1.28828956661437	0.513654780028436	-2.50808445030541	0.0121387651970645	0.701850846350964	152.3006810419	99.9022752021016	409.240896161342	370.144354819858	146.333135255647
Herc2	3333.29707443417	1.09339712758108	0.43763138113832	2.49844315263007	0.0124740147560019	0.718139201446391	4859.9420914508	4925.87455946996	3054.33449330173	2478.40993567083	1347.92429227753
Tec	71.5029064765897	-1.38262193568634	0.554620216508316	-2.49291658423635	0.0126698607600068	0.722736716037808	36.4792050399759	36.5978631928491	79.8518821778229	57.4981522050265	147.087429767274
Col1a1	56.8133165565812	1.31003415124852	0.525692584066334	2.49201565887644	0.0127020437339401	0.722736716037808	76.6063305839495	100.891406639746	31.05350973582	28.7490761025132	46.7662597208769
Rtn4rl1	379.592209981246	-1.04482257313061	0.419331398095432	-2.49163925686488	0.0127155110321248	0.722736716037808	240.762753263841	222.554573470028	621.0701947164	443.214923247079	370.35860520888
Adora2b	115.572093917075	-1.20384677573759	0.485393784245978	-2.48014460590523	0.0131329109873847	0.743311679260667	72.0464299539525	57.3696233833851	182.993896657511	168.900822102265	96.549697488262
Ppfia3	118.973535208059	1.0870764686635	0.439042416571183	2.47601695789055	0.0132857267686291	0.748002132054258	184.219985451879	164.195818648999	90.9424213691872	83.8514719656636	71.6579786045694
Smtnl2	1092.98713867173	-1.11828940762773	0.451852161951392	-2.47490108888321	0.0133273080036505	0.748002132054258	557.219856985633	727.011606668759	1731.23316777197	787.0059583063	1662.46510362601
Uevld	269.012912390915	1.14715293051045	0.46429659111244	2.47073304536203	0.0134836431772524	0.750496222322254	420.422838085723	380.81560349316	255.082401401379	180.879603811646	107.864115162668
4933432K03Rik	36.3127488155019	-1.62963028186945	0.660064490615295	-2.46889554738864	0.0135530772815856	0.751243713451195	19.1515826459874	12.8587086893794	77.6337743395501	45.519370495646	26.4003079069466
Gadd45g	105.121965206577	-1.12270044671932	0.458055758424245	-2.45101262471084	0.0142454956821233	0.783296649920443	62.0146485679591	61.3261491339634	138.631739892054	109.006913555363	154.630374883545
Vimp	505.22000502173	1.08131474561843	0.441182583510971	2.45094612986132	0.0142481275220358	0.783296649920443	743.26380268951	734.924658169916	497.965209692257	232.388365161982	317.557989394987
Ube3a	1933.2518218673	1.14273176830981	0.467151763885333	2.44616815487462	0.0144383642916287	0.787889125452133	3000.41461453802	2754.73105384013	1921.99044186343	1299.69781546779	689.425183627121
Smox	423.531033732932	-1.08932771516768	0.445369004843346	-2.44589925055706	0.0144491370852262	0.787889125452133	232.554932129847	273.000276789901	573.380876193534	334.208009691716	704.511073859662
Ttl	43.0484540143463	-1.37723359520436	0.564171729684612	-2.4411602402947	0.0146401570744013	0.795073145732872	17.3276223939886	26.7065488164034	64.3251273099129	50.3108831793982	56.5720883720285
Frmpd1	148.357100822782	1.14906434775539	0.473929321681042	2.42454791292429	0.0153274606207415	0.829042567607365	207.931468727863	234.424150721763	62.10701947164	137.755989657876	99.5668755347701
Prkab2	149.920665156988	1.19330325728966	0.493108852658107	2.41995910407439	0.0155222526840619	0.836206817285165	131.325138143913	321.467717234485	87.6152596117779	106.611157213487	102.584053581278
Gp9	150.330023355062	-1.17959564480645	0.490409408755666	-2.40532833128035	0.0161579414649162	0.860089788930105	110.349595245927	60.3370176963188	268.391048431016	161.713553076637	150.858902325409
Fam102a	115.393348698144	-1.14420569240348	0.476516235734142	-2.40118931234455	0.0163418796297911	0.866170534025438	53.8068274339645	80.1196464492102	167.467141789601	106.611157213487	168.961970604458
Vrk3	475.622922791893	1.11203604746095	0.46337528556425	2.39986050638595	0.0164013206830521	0.866170534025438	762.415385335497	640.957171593682	499.074263611393	259.939563093557	215.728230325335
Mettl7a1	60.599947340909	-1.21863849774225	0.508964716672671	-2.39434769802715	0.0166499567068364	0.872431715880875	33.7432646619777	33.6304688799154	90.9424213691872	79.0599592819114	65.6236225115531
B230118H07Rik	16.0453438405432	2.13607781955022	0.89446548954133	2.38810534841939	0.0169354864192067	0.883940135514546	32.8312845359783	27.695680254048	2.21810783827286	2.3957563418761	15.0858902325409
Mir6236	402.415199709658	3.70318974483121	1.55543223615898	2.38081072176822	0.0172745854722001	0.895943602635196	57.4547479379621	1746.80611888031	19.9629705444557	116.194182580991	71.6579786045694
Nsg2	88.251662111337	-1.14890474055717	0.482782401108484	-2.37975687995098	0.0173240636151879	0.895943602635196	42.8630659219717	59.3478862586742	116.450661509325	89.8408628203538	132.75583404636
Lsamp	52.2088905750444	1.34361558578897	0.564924294108148	2.37839937103458	0.0173879821424979	0.895943602635196	109.437615119928	54.4022290704514	43.2531028463207	27.5511979315752	26.4003079069466
Mex3b	212.525169868767	-1.0001245972933	0.420683773228663	-2.37737859394372	0.017436181722767	0.895943602635196	109.437615119928	156.282767147842	245.100916129151	286.292882854194	265.51166809272
Napsa	37.0723450631715	1.44177438554954	0.607111256526316	2.37481082758847	0.0175579461877659	0.895943602635196	56.5427678119627	62.3152805716079	23.290132301865	31.1448324443893	12.0687121860327
Syngr4	17.9097079006054	1.92522816217283	0.810746271162701	2.37463708517813	0.0175662119795032	0.895943602635196	17.3276223939886	46.4891775692948	9.98148527222786	11.9787817093805	3.77147255813523
Grina	1650.16134109638	1.04167521979679	0.44007035437786	2.36706519635806	0.0179297740170171	0.907584862884027	1718.17055738287	3055.42701088408	824.027061918367	1161.94182580991	1491.24024948667
9030204H09Rik	12.1037691126096	2.24475002638923	0.950141890299914	2.36254189959004	0.0181500896101113	NA	13.679701889991	32.6413374422708	1.10905391913643	4.79151268375221	8.29723962789751
Lmtk3	20.1412465365525	1.72877247755347	0.732624057238154	2.35969930344712	0.0182897533937168	0.919430649398218	29.1833640319808	40.5543889434274	5.54526959568215	9.58302536750441	15.840184744168
Inpp5j	28.7852729340345	-1.8344515241553	0.777971492327588	-2.35799324557107	0.0183740272744555	0.919430649398218	10.0317813859934	12.8587086893794	25.5082401401379	15.5724162221947	79.9552182324669
Ccdc38	78.1736080806304	1.12742380636719	0.478378663503498	2.35676022444288	0.0184351460456149	0.919430649398218	112.173555497926	119.684903954993	41.0349950080479	59.8939085469026	58.0806773952826
Pmfbp1	93.1443956063935	1.14090399529156	0.484110118662781	2.35670346747346	0.0184379636713971	0.919430649398218	120.381376631921	157.271898585487	68.7613429864586	43.1236141537698	76.1837456743317
Tbc1d32	63.3087632466336	1.26187348846087	0.537552955610633	2.34744033176684	0.0189029005447382	0.939124103359697	88.4620722219417	106.826195265614	24.3991862210014	39.5299796409557	57.3263828836555
Fuz	129.412462674745	1.22347211305927	0.52282532580865	2.34011638813964	0.0192777312226106	0.952383861877707	217.051269987857	176.065395900734	100.923906641415	113.798426239115	39.2233146046064
Ltbp4	1036.77658730109	1.00899783808212	0.431710076551554	2.33721169110035	0.0194281795744141	0.952383861877707	1059.7209064113	1910.01280609167	876.152596117779	779.818689280671	558.177938604014
Slc37a3	85.6022761734732	1.18187808658103	0.506046314430018	2.33551367311553	0.0195166024624358	0.952383861877707	125.853257387917	132.543612644372	51.0164802802758	37.1342232990796	81.463807255721
Slc46a3	798.491717329216	1.06694900145288	0.456867673168712	2.33535674356823	0.0195247921586678	0.952383861877707	751.471623823505	1574.69724873016	535.673042942895	712.73751170814	417.879159441384
Pdzk1ip1	276.667257369286	-1.06777418704519	0.457937860043504	-2.33170104551686	0.0197164237840156	0.958246770430382	202.459587971866	131.554481206728	279.48158762238	280.303491999504	489.537138045953
E130102H24Rik	11.8195808970445	2.06818088210004	0.887248260117398	2.33100584702909	0.0197530513706488	NA	19.1515826459874	24.7282859411143	3.32716175740929	3.59363451281415	8.29723962789751
Gm15915	21.0204868236205	1.59832307210805	0.686765580054263	2.32731971218149	0.0199482553865236	0.966014071317067	35.5672249139765	34.61960031756	15.52675486791	9.58302536750441	9.80582865115161
2024-09-01	1916.3742982461	-1.02612268437207	0.442160081346161	-2.32070403381515	0.0203028228739015	0.979647719534224	1407.18533441707	955.500968764655	3189.63907143637	2517.93991531178	1511.6062013006
1700019G17Rik	121.072463915636	-1.1535363918154	0.498811401727787	-2.31257021756072	0.0207462805631434	0.99430579584364	72.0464299539525	67.2609377598308	207.393082878512	168.900822102265	89.7610468836185
Zfp959	184.046742929322	-1.03427887951615	0.4475324430987	-2.31107017036538	0.0208289793225036	0.99430579584364	114.909495875924	110.782721016192	260.627670997061	275.511979315752	158.40184744168
AB124611	512.712203752188	-1.13691173325513	0.493873140883066	-2.30203191698639	0.0213333723183795	0.999959018379179	380.295712541749	215.630653406516	826.24516975664	804.97413087037	336.415352185663
Rhof	593.527950340209	-1.03691139852676	0.451292719120346	-2.2976470804756	0.021581883749249	0.999959018379179	364.792050399759	363.011237615557	1069.12797804752	456.391583127398	714.316902510813
Aldh16a1	560.745745779693	1.05102226219986	0.45746872814413	2.29747346111214	0.0215917753144142	0.999959018379179	859.085278691433	766.576864174542	570.053714436125	374.93586750361	233.077004092757
Rgs14	168.326296863103	-1.04908431766438	0.457136479434157	-2.29490396164169	0.0217386287311059	0.999959018379179	103.965734363931	100.891406639746	281.699695460653	207.232923572283	147.841724278901
Clec2i	25.0079198863227	1.67715908352302	0.731325520851995	2.29331403828097	0.0218299315934194	0.999959018379179	28.2713839059814	57.3696233833851	5.54526959568215	11.9787817093805	21.8745408371844
Cytip	81.1247828870991	1.2069726292171	0.528101737643765	2.28549262989033	0.0222839580921704	0.999959018379179	90.2860324739405	156.282767147842	47.6893185228665	35.9363451281415	75.4294511627047
Olfr920	11.2329780628175	2.10912575809036	0.923664195148269	2.28343349148853	0.0224048463436753	NA	17.3276223939886	24.7282859411143	2.21810783827286	3.59363451281415	8.29723962789751
Mir6935	30.0434822801767	-1.63337175998039	0.718002347209924	-2.27488359380368	0.0229129137799094	0.999959018379179	12.7677217639916	13.847840127024	66.5432351481858	15.5724162221947	41.4861981394876
Padi2	63.4432823737138	-1.19058718221766	0.523460124648613	-2.27445630747304	0.0229385652616854	0.999959018379179	40.1271255439735	31.6522060046263	57.6708037950943	87.4451064784777	100.321170046397
Dek	6179.07807614081	1.05509557936814	0.464481280892615	2.27155672956403	0.0231132968904845	0.999959018379179	9402.5150990538	8539.17170118558	5431.03704201109	5373.6814748281	2148.98506362546
Scpep1	321.290249003786	1.22927770773299	0.543937168407781	2.25996269262375	0.023823566374651	0.999959018379179	192.427806585873	787.348624365078	173.012411385283	237.179877845734	216.482524836962
Adamts6	197.657422454577	-1.01307844817726	0.448764446538636	-2.25748375565675	0.0239778634030988	0.999959018379179	100.317813859934	145.402321333752	191.866328010602	232.388365161982	318.312283906614
Camk1d	51.1775862176448	1.2335108033342	0.546765573215096	2.25601402824412	0.0240697525994833	0.999959018379179	80.2542510879471	76.1631206986319	19.9629705444557	39.5299796409557	39.9776091162335
Cask	83.138383257374	1.51844220528032	0.673525971130462	2.25446719260391	0.0241667923360545	0.999959018379179	95.7579132299369	178.043658776023	13.3086470296372	33.5405887862654	95.0411084650079
Gbp8	28.0492594893678	1.45540172819892	0.646261776162692	2.25203126949679	0.0243202960358865	0.999959018379179	44.6870261739705	46.4891775692948	12.1995931105007	11.9787817093805	24.8917188836925
Zfp248	41.5522689034717	-1.34574834993288	0.599574942485068	-2.24450398870095	0.0247999925747374	0.999959018379179	16.4156422679892	26.7065488164034	75.4156665012772	51.5087613503362	37.7147255813523
Gdf11	44.6170239245382	-1.31649022960773	0.586953534510592	-2.24292069508609	0.0249019289712156	0.999959018379179	30.0953441579802	16.8152344399577	77.6337743395501	56.3002740340884	42.2404926511146
Isg15	31.0303236782658	1.38901987638701	0.620029645253343	2.2402475220672	0.0250748580619233	0.999959018379179	37.3911851659753	61.3261491339634	13.3086470296372	22.759685247823	20.3659518139303
Lect2	2.86617371589979	-4.80077759087824	2.14480072363812	-2.23833269821679	0.0251993673200026	NA	0	0	3.32716175740929	1.19787817093805	9.80582865115161
Cela1	87.4269712247244	1.18423039059167	0.529355846765115	2.23711591706879	0.0252787649170406	0.999959018379179	115.821476001924	148.369715646686	42.1440489271843	39.5299796409557	91.2696359068726
Galnt6	565.79471644991	1.01035708776128	0.451773446346947	2.23642424301617	0.0253239945900566	0.999959018379179	617.410545301593	1004.95754064688	297.226450328563	341.395278717345	567.983767255166
Fah	167.196597484795	1.08902720691009	0.489171482508948	2.2262687949929	0.0259961823411481	0.999959018379179	289.097699941809	200.793681841848	175.230519223556	88.6429846494158	82.2181017673481
Prdm9	108.026466694441	1.070938898599	0.483847856814767	2.2133794404901	0.0268714968807709	0.999959018379179	127.677217639916	186.945841714824	88.7243135309144	86.2472283075397	50.5377322790121
Paqr3	184.216082185568	1.26426525383647	0.57428388518094	2.20146392134639	0.0277031981107957	0.999959018379179	132.237118269913	434.228701125966	103.142014479688	182.077481982584	69.3950950696883
Ccdc114	18.2713812392171	1.62356610529946	0.737640059122541	2.20102756787744	0.0277340722800325	0.999959018379179	25.5354435279832	35.6087317552045	12.1995931105007	11.9787817093805	6.03435609301637
Qprt	63.1012268021452	1.19979859432021	0.54635697095763	2.19599759515698	0.0280921155134038	0.999959018379179	74.7823703319507	116.717509642059	27.7263479784107	35.9363451281415	60.3435609301637
P2rx7	464.265629583637	1.12039722481707	0.511933820732533	2.18855871490163	0.0286289293072162	0.999959018379179	347.464428005771	1026.71843227506	225.137945584695	301.865299076389	420.142042976265
Syce3	27.0987611696499	-1.3956022432616	0.638717404576027	-2.18500738082749	0.0288883054230522	0.999959018379179	15.5036621419898	11.8695772517348	33.2716175740929	37.1342232990796	37.7147255813523
Acoxl	55.5499913955515	-1.13555269119775	0.520051154290169	-2.1835403725768	0.0289960392051638	0.999959018379179	29.1833640319808	35.6087317552045	74.3066125821408	58.6960303759645	79.9552182324669
Vwa7	131.602810996817	1.01670910520782	0.465935508405737	2.18208118262254	0.0291035417231939	0.999959018379179	170.540283561888	206.728470467715	97.5967448840058	119.787817093805	63.3607389766719
Matn1	62.6026552112397	1.1223407154208	0.516679543514808	2.17221821438076	0.0298392074518175	0.999959018379179	95.7579132299369	90.0109608256559	29.9444558166836	40.7278578118937	56.5720883720285
Ifi27l2a	31.8692374267038	1.42524722630764	0.656359580087721	2.1714427115045	0.0298977232429754	0.999959018379179	49.2469268039675	52.4239661951622	15.52675486791	32.3427106153274	9.80582865115161
Ankle1	328.203248790207	-1.16606903740755	0.537432038503872	-2.16970510476769	0.0300291930966523	0.999959018379179	215.227309735858	160.23929289842	558.96317524476	547.430324118689	159.156141953307
Vmn1r82	2.57326562228764	-4.63066029113246	2.13602460276991	-2.16788715126577	0.0301672736911568	NA	0	0	4.43621567654572	2.3957563418761	6.03435609301637
Ecm1	682.230184303843	-1.30099988042875	0.601056251098039	-2.16452266830603	0.0304242587923537	0.999959018379179	490.645307787676	235.413282159408	1624.76399153487	771.433542084105	288.894797953159
Ly6e	61.3233043064124	1.11524945256919	0.515440927597067	2.16368043913076	0.0304888832632618	0.999959018379179	99.4058337339344	82.0979093244993	46.58026460373	28.7490761025132	49.7834377673851
Ublcp1	147.769147396045	1.11597562243773	0.517854455304612	2.15499859276347	0.0311619443397469	0.999959018379179	191.515826459874	244.315465098209	109.796337994507	144.943258683504	48.274848744131
Kank3	79.4500424540211	1.09152779672147	0.50738310508713	2.1512892048978	0.0314533797935859	0.999959018379179	120.381376631921	112.760983891481	77.6337743395501	35.9363451281415	50.5377322790121
G630093K05Rik	6.01733998131523	-3.35773651738491	1.56327352891726	-2.14788804087952	0.0317226506513074	NA	1.8239602519988	0	2.21810783827286	7.18726902562831	18.8573627906762
1700016L04Rik	8.30525266541373	-2.36376593196957	1.10408087179632	-2.14093549879527	0.0322792399456448	NA	1.8239602519988	2.96739431293371	15.52675486791	8.38514719656636	12.8230066976598
Cst7	2142.9126295688	-1.03605373639751	0.483995022854764	-2.14062890623651	0.032303975808747	0.999959018379179	1599.61314100295	1028.69669515035	3733.07549181322	3015.05935625108	1338.11846362638
Pklr	100.037494182363	1.13310875008459	0.529512474130812	2.13990945528635	0.0323620848340953	0.999959018379179	172.364243813886	124.630561143216	106.469176237097	37.1342232990796	59.5892664185367
G630025P09Rik	13.082345539655	1.88359134459716	0.880457639791763	2.13933216031	0.0324087768627043	0.999959018379179	30.0953441579802	16.8152344399577	5.54526959568215	2.3957563418761	10.5601231627787
C030013C21Rik	48.5417154806939	1.118159094667	0.525614351275297	2.12733745179144	0.0333920550834423	0.999959018379179	70.2224697019537	73.1957263856982	39.9259410889115	29.9469542734513	29.4174859534548
Gjc2	10.4362271718379	-2.21272729717855	1.04233837054478	-2.12284931621779	0.0337664807543752	NA	3.64792050399759	2.96739431293371	5.54526959568215	14.3745380512566	25.6460133953196
Col4a1	74.8419757467886	1.49359366843428	0.704409773075249	2.12034773724629	0.0339767306507621	0.999959018379179	40.1271255439735	204.750207592426	18.8539166253193	33.5405887862654	76.9380401859588
Slfn5	66.9930127206049	1.04849762301994	0.494497523044116	2.12032937306827	0.0339782782313086	0.999959018379179	77.5183107099489	116.717509642059	47.6893185228665	45.519370495646	47.5205542325039
1700096K18Rik	89.1841012025711	1.03619460793346	0.489658595981521	2.11615729089042	0.0343314322526893	0.999959018379179	105.78969461593	152.326241397264	52.1255341994122	52.7066395212743	82.9723962789751
Ntf5	5.36325305135968	3.02154780790107	1.42812866389015	2.11573920774795	0.0343669939981349	NA	8.20782113399459	14.8369715646686	0	0	3.77147255813523
Ccdc90b	15.520092774044	1.67461465934148	0.792485120839096	2.11311810822185	0.0345906601487825	0.999959018379179	26.4474236539826	26.7065488164034	4.43621567654572	7.18726902562831	12.8230066976598
Jund	630.877620297678	1.03479499079808	0.489716651172094	2.11304840936363	0.0345966246900886	0.999959018379179	652.977770215569	1169.15335929588	357.11536196193	282.69924834138	692.442361673629
Hist3h2a	1242.43113945121	-1.2435574243019	0.589830705251604	-2.10832941254124	0.0350025054948262	0.999959018379179	825.342014029456	539.076633516291	2474.29929359337	1952.54141862902	420.896337487892
Hist1h2ak	3214.98473798977	-1.09202425087859	0.518986930156319	-2.10414595710469	0.035365717029298	0.999959018379179	2125.8256737046	1703.28433562395	4602.57376441618	6072.04444848498	1571.19546771914
Ccdc74a	31.6920568317134	1.23354101692173	0.590813447755846	2.08786888925299	0.0368096632312261	0.999959018379179	47.4229665519687	49.4565718822285	16.6358087870464	21.5618070768849	23.3831298604384
Hist1h3f	7512.91596324523	-1.06838119860054	0.513667684932494	-2.07990736022444	0.0375340308081993	0.999959018379179	5023.18653400469	4037.63452846514	11507.5434649596	13322.801017173	3673.41427162372
Gas2	85.4667718657524	1.16404458801894	0.560226491344485	2.07781068193571	0.0377267995892668	0.999959018379179	128.589197765915	126.608824018505	72.0885047438679	76.6642029400353	23.3831298604384
D330045A20Rik	370.081208977715	1.28275712789884	0.619252986705474	2.07145892783387	0.0383159289015831	0.999959018379179	624.706386309588	519.294004763399	456.930214684209	186.868994666336	62.6064444650449
Hist1h2bm	1881.82045031023	-1.26404176993893	0.610563028289205	-2.07028875213877	0.0384253122628555	0.999959018379179	1351.55454673111	692.392006351199	3601.09807543599	3177.97078749865	586.086835534215
Dnajb5	33.4061322946129	1.27829689050493	0.618726358086069	2.06601330911315	0.03882722291615	0.999959018379179	38.3031652919747	65.2826748845416	14.4177009487736	20.3639289059469	28.6631914418278
Lpcat1	41.081398778936	-1.26373356513741	0.611772182546886	-2.06569308182063	0.0388574689475196	0.999959018379179	24.6234634019838	19.7826287528914	67.6522890673222	64.6854212306548	28.6631914418278
Afp	277.287484395623	-1.18232784957919	0.573115947269139	-2.06298194146037	0.0391143439481612	0.999959018379179	199.723647593868	114.73924676677	614.415871201582	321.031349811398	136.527306604495
Rbm24	6.43464246464014	-2.79174899065094	1.35479079228939	-2.06064951617609	0.0393364891508525	NA	0.911980125999399	1.97826287528914	4.43621567654572	5.98939085469026	18.8573627906762
Map3k1	2790.40433163452	1.00874122274901	0.490331447456572	2.05726397517744	0.0396608406329269	0.999959018379179	3520.24328635768	4473.84149246639	944.913939104238	1971.70746936403	3041.31547088025
Smtn	109.222593305465	1.10716078814563	0.539259516601046	2.05311311912318	0.040061607888851	0.999959018379179	83.9021715919447	238.380676472341	55.4526959568215	77.8620811109733	90.5153413952456
Asb17os	7.8956520859616	2.12587036588055	1.03791462018538	2.04821314252309	0.0405391192365294	NA	16.4156422679892	12.8587086893794	5.54526959568215	2.3957563418761	2.26288353488114
Mrgpre	12.9096128813581	1.83216243854867	0.894552425448568	2.04813310704506	0.0405469587132345	NA	20.0635627719868	25.7174173787588	7.76337743395501	1.19787817093805	9.80582865115161
Nbeal2	819.646152169553	-1.07955836006026	0.528358364626087	-2.04323132240795	0.0410295444527325	0.999959018379179	593.699062025609	388.728654994316	1766.72289318433	870.857430271963	478.222720371548
Mup5	6.12630410869895	-2.72978412729129	1.33635746851622	-2.04270503334877	0.0410816462685159	NA	1.8239602519988	0.98913143764457	5.54526959568215	7.18726902562831	15.0858902325409
Cp	37.7678614151197	1.59229739917507	0.779922310124103	2.04161027131241	0.0411902056336486	0.999959018379179	20.9755428979862	105.837063827969	8.87243135309144	13.1766598803186	39.9776091162335
Adrb2	14.3007252492245	-1.84138000682114	0.90299074339929	-2.03920142070261	0.0414299291852873	0.999959018379179	7.29584100799519	3.95652575057828	7.76337743395501	21.5618070768849	30.9260749767089
0610005C13Rik	4.58309220031398	2.86920418361088	1.40725545691505	2.03886520355067	0.0414634825609757	NA	9.11980125999399	9.8913143764457	0	2.3957563418761	1.50858902325409
Slc25a45	18.2672064345425	-1.55702226555293	0.763786085483577	-2.03855804019672	0.0414941565743053	0.999959018379179	11.8557416379922	4.94565718822285	28.8354018975472	21.5618070768849	24.1374243720655
Vamp8	1313.81739992054	-1.00519440802057	0.493724204685971	-2.03594314088755	0.0417560651332659	0.999959018379179	965.786953433363	671.620246160663	2317.92269099514	1851.91965227023	761.837456743317
Hist1h3a	2592.47977723396	-1.05779020786089	0.520112376767294	-2.03377242132841	0.0419745463737517	0.999959018379179	1878.67905955876	1265.09910874741	4558.21160765072	3984.14279653996	1276.26631367296
Hcls1	28.4483557797896	1.35624586114785	0.667493385196321	2.03184914072064	0.0421689306394961	0.999959018379179	45.5990062999699	44.5109146940057	7.76337743395501	17.9681725640708	26.4003079069466
Olfr490	4.26421276239804	-3.85815627761669	1.90513379327512	-2.02513665509241	0.0428533339467517	NA	0.911980125999399	0	2.21810783827286	8.38514719656636	9.80582865115161
Bhlha15	65.1311780043717	1.15187405667828	0.570047927754862	2.020661773502	0.0433147895192948	0.999959018379179	67.4865293239555	127.59795545615	43.2531028463207	23.957563418761	63.3607389766719
Limd2	42.8036415712651	1.08610391583954	0.538288881748267	2.01769710032292	0.0436228170160289	0.999959018379179	62.9266286939585	62.3152805716079	28.8354018975472	33.5405887862654	26.4003079069466
Trim34b	81.2729824068748	1.07384013790996	0.532954370119113	2.01488194509028	0.043917020197996	0.999959018379179	89.3740523479411	147.380584209041	48.7983724420029	83.8514719656636	36.9604310697253
Padi3	173.534658285646	-1.0125239263234	0.503007940567811	-2.01293825536916	0.0441211253978101	0.999959018379179	123.117317009919	91.989223700945	260.627670997061	280.303491999504	111.635587720803
Mir378b	2.36040997778201	-4.52083082642222	2.24678269664035	-2.01213532273606	0.0442056740709526	NA	0	0	1.10905391913643	2.3957563418761	8.29723962789751
Hist1h2bh	2382.5025650165	-1.17785569650063	0.585989760247348	-2.01002777933091	0.0444282488194685	0.999959018379179	1675.3074914609	1035.62061521387	4482.79594114945	3908.67647177086	810.112305487448
Srxn1	311.604533592942	-1.06254820683975	0.52875529054254	-2.00952732926701	0.0444812393692442	0.999959018379179	189.691866207875	186.945841714824	588.907631061444	434.829776050513	157.647552930053
Cdon	58.8511516679383	1.15341298305236	0.573983768359584	2.00948710857932	0.0444855004826901	0.999959018379179	89.3740523479411	87.0435665127222	41.0349950080479	17.9681725640708	58.8349719069096
Olfr414	36.0683587234639	1.28118905601053	0.637975624814169	2.00821004154151	0.0446209764018095	0.999959018379179	33.7432646619777	78.1413835739211	26.6172940592743	13.1766598803186	28.6631914418278
Ntn5	11.4341405457709	1.76896608159015	0.885464409831874	1.99778338005254	0.0457401499501714	NA	18.239602519988	21.7608916281805	3.32716175740929	4.79151268375221	9.05153413952456
Pvrl2	46.2534714233506	1.05683276090862	0.529638004616005	1.99538694674079	0.0460006934922868	0.999959018379179	69.3104895759543	65.2826748845416	32.1625636549565	27.5511979315752	36.9604310697253
Hist1h3g	1898.73728190138	-1.10627365407078	0.554419197071676	-1.99537400565111	0.0460021038516243	0.999959018379179	1415.39315555107	828.89214474615	3370.41486025561	3080.94265565267	798.043593301415
Ramp1	54.3267186290288	-1.10551122073499	0.555842355795483	-1.98889345010936	0.046712964889466	0.999959018379179	32.8312845359783	31.6522060046263	47.6893185228665	59.8939085469026	99.5668755347701
Myh7b	114.217147318689	1.03720242659358	0.52218228697227	1.98628420088225	0.0470017759259352	0.999959018379179	207.019488601863	123.641429705571	69.8703969055951	49.1130050084601	121.441416371955
Zfp185	49.5544367899624	-1.11033383331069	0.559672167797338	-1.98390039240392	0.0472669451806646	0.999959018379179	23.7114832759844	34.61960031756	65.4341812290493	80.2578374528494	43.7490816743687
Rgs2	74.2979145830839	-1.19156443690922	0.600702587275832	-1.98361795362482	0.0472984462106988	0.999959018379179	31.919304409979	52.4239661951622	72.0885047438679	49.1130050084601	165.94479255795
Stat4	50.016451563391	-1.10250097311505	0.556503309242955	-1.98112204330798	0.0475775888213486	0.999959018379179	22.799503149985	36.5978631928491	76.5247204204136	45.519370495646	68.6408005580612
Hist1h2ab	1002.82868152953	-1.04170431505366	0.527891986869078	-1.97332852357165	0.0484581452069475	0.999959018379179	753.295584075503	472.804827194105	1676.88952573428	1623.12492162106	488.028549022699
Hist1h2ah	98.8914110176559	1.27444750996147	0.646768415665217	1.97048507486358	0.0487828038613674	0.999959018379179	190.603846333874	113.750115329126	73.1975586630043	101.819644529734	15.0858902325409
Adam4	39.7508870283788	1.15798949895259	0.588435242931318	1.96791322896299	0.0490780224203224	0.999959018379179	50.1589069299669	68.2500691974754	32.1625636549565	32.3427106153274	15.840184744168
Zxdb	62.2435629570107	-1.13960103423308	0.580367060995383	-1.96358668646452	0.0495780425895108	0.999959018379179	23.7114832759844	48.4674404445839	104.251068398824	91.0387409912919	43.7490816743687
Trp53inp1	328.876369817641	1.21330014839863	0.618483618104688	1.96173368684643	0.0497934976973236	0.999959018379179	185.131965577878	814.055173181481	102.032960560552	191.660507350088	351.501242418204
Serpinb12	9.76636342881401	-2.11895297943528	1.08015755279593	-1.96170732126112	0.0497965689777518	NA	5.47188075599639	0.98913143764457	5.54526959568215	17.9681725640708	18.8573627906762
Zfp395	232.890971549675	1.03199099984144	0.526212001884818	1.96116963532757	0.049859237723639	0.999959018379179	313.721163343793	359.054711864979	133.086470296372	80.2578374528494	278.33467479038

## Sheet: CB3 A1B vs CB3 A1
gene	baseMean	log2FoldChange	lfcSE	stat	pvalue	padj	CB3_A1B_2	CB3_A1B_3	CB3_A1_1	CB3_A1_2	CB3_A1_3
Gm364	278.169404810133	-5.74487068594505	0.47118952802059	-12.1922715686797	3.41760133631637e-34	4.91177664055389e-30	9.35203862710151	7.6155617704614	579.621927034272	440.219059411483	354.038437207348
P2ry14	188.170066498918	-4.5830041493236	0.422977297180666	-10.8351067063679	2.34691636409503e-27	1.34795751612862e-23	12.8590531122646	12.692602950769	218.797681065917	334.662445710637	361.838549655
Trim30a	354.443801803998	3.51011596145283	0.324455225745305	10.8184910672644	2.81371593959494e-27	1.34795751612862e-23	634.769621814515	936.714097766753	48.6217069035372	51.5787998765498	100.534782658635
Fes	401.105216722027	2.21920489964311	0.231494019483647	9.58644592457767	9.11715306460104e-22	3.27579309611116e-18	768.036172250711	748.863574095371	145.865120710611	181.125553054861	161.635663498581
Parm1	2407.00177451082	-2.75226518581928	0.290946438571743	-9.45969711583394	3.08836480524904e-21	8.87719579620785e-18	604.375496276435	478.511131243992	5249.86482697929	3113.92010417496	2588.33731387942
Nlrp6	358.635244077624	2.52033863992589	0.269424149178376	9.3545387360851	8.39652805863951e-21	2.01124835431278e-17	879.091630947542	543.243406292913	121.554267258843	117.551683439579	131.735232449246
Tcam1	104.23743010838	3.14894727251973	0.338037106454906	9.3153893829694	1.21506029040636e-20	2.49469235624574e-17	263.02608638723	182.773482491074	29.4289278626672	20.3916185558453	25.5670352450839
Xylt1	152.338157806729	2.55836902334749	0.292808152028417	8.73735586125073	2.38629868592955e-18	4.28698558927244e-15	286.406182954984	319.853594359379	42.2241138899139	65.9728835630288	47.2340142663414
Gbp7	393.119893184099	2.09929412555223	0.241748503790112	8.68379366424065	3.82782900725876e-18	6.1126176102581e-15	689.712848748736	769.171738816602	159.939825340583	148.738864760283	198.036188254294
Padi3	462.339389544463	-2.29363813863814	0.270306036800767	-8.48533819586388	2.15092232039556e-17	3.0913055588725e-14	157.815651832338	118.041207442152	817.612387141059	681.319961160006	536.907740146761
Tgtp2	164.961663919518	2.3181427524313	0.274939516764975	8.43146441700087	3.41366096840649e-17	4.46010322163073e-14	308.61727469435	327.46915612984	57.5783371226098	58.7758417197893	72.3677099310001
Mpzl1	152.136274941387	-2.70167482093057	0.321194046686128	-8.41134774696076	4.05326067640798e-17	4.85445520344462e-14	32.7321351948553	38.077808852307	257.183239147657	199.11815766296	233.570033849156
Ppm1e	230.448475282651	-2.52659843569092	0.301749919011778	-8.37315364976882	5.60963866416768e-17	6.2016712985706e-14	63.1262607329352	55.8474529833836	431.197769118211	323.866882945778	278.204010632946
Hnrnpa1	61.2631830622855	7.64353461666592	0.913959128237932	8.36310331666831	6.10896723689005e-17	6.27129122347028e-14	122.745506980707	181.504222195997	0	1.19950697387325	0.8666791608503
Hecw1	700.430268653633	2.48684102994715	0.298134166549477	8.34134865765022	7.34479860967997e-17	7.0372963745547e-14	1894.95682681644	866.904781537523	261.021794955831	248.297943591763	230.969996366605
Oas3	216.454940394137	2.08096154974015	0.254583431526822	8.17398656801792	2.98363050339139e-16	2.68004609967132e-13	395.123631995039	404.894034129531	98.522932409799	82.7659811972543	100.96812223906
Ttl	126.439706229744	-2.77338390167363	0.347975022063142	-7.97006602724028	1.58589614487386e-15	1.34073525847806e-12	22.2110917393661	34.2700279670763	207.282013641395	164.332455420635	204.102942380246
Enah	752.003623478923	-2.06998907085363	0.266771912739948	-7.75939659311688	8.53344104705047e-15	6.81347859601163e-12	244.322009133027	271.621703146457	763.872605826623	1176.71634136966	1303.48545791885
Capn2	723.638655891701	-1.65929491315355	0.21715899680895	-7.6409218017034	2.15672026624248e-14	1.631388614023e-11	301.603245724024	328.738416424917	1037.6895868097	1017.18191384452	932.980116655348
2610305D13Rik	81.7058847914863	-3.17612409622172	0.42156714577724	-7.53408828946081	4.91758471873021e-14	3.53377637887953e-11	14.0280579406523	13.9618632458459	144.585602107887	116.352176465705	119.601724197341
Xaf1	135.937593065795	2.22358529959911	0.295720954375746	7.51920101263368	5.5111996786225e-14	3.77176008481727e-11	236.138975334313	280.506525211995	52.4602627117111	45.5812650071835	65.0009370637725
Oaf	446.688383635364	-1.74488611149085	0.233139512766437	-7.48430024059843	7.19293478455392e-14	4.69894812380041e-11	173.012714601378	198.004606031997	619.287003718736	580.561375354653	662.576218470055
Dlc1	96.5153725132454	2.43739216970559	0.327320791388274	7.44649357398843	9.58537032594628e-14	5.98960618802174e-11	203.406840139458	176.427181015689	25.5903720544932	35.9852092161975	41.1672601403893
St3gal1	950.853565210499	1.66724514985527	0.224396325638242	7.42991287897957	1.08669229691405e-13	6.50747570468698e-11	1740.64818946927	1491.38084671536	447.831510953632	489.398845340286	585.008433573953
Pdzk1ip1	576.719163138852	-1.93192339335932	0.263164139858945	-7.34113467889212	2.11790555339782e-13	1.21754154453734e-10	259.519071902067	168.811619245228	708.853305909463	971.600648837333	774.811169800168
Tbx15	75.044726245156	2.77664211013721	0.383373770099012	7.24265019336118	4.40000736311661e-13	2.43218868548892e-10	156.64664700395	151.041975114151	11.515667424522	34.7857022423243	21.2336394408324
Disp1	123.837050976117	-2.65735823066459	0.385083278342104	-6.90073649031268	5.17336188242746e-12	2.75376136941657e-09	29.2251207096922	30.4622470818456	122.833785861568	177.527032133241	259.13706909424
Rsad2	75.1434780892927	2.49489408872571	0.364865468029394	6.8378465690393	8.03924288055559e-12	4.12642852426232e-09	112.224463525218	185.312003081227	25.5903720544932	23.990139477465	28.6004123080599
Chsy1	862.818088664786	-1.80259066813645	0.265845366535691	-6.78059840435265	1.19679126996921e-11	5.91683445696349e-09	391.616617509876	299.545429638149	1572.52836274861	1087.95282530304	962.447208124259
Kcnn4	431.865241210187	-1.62502064239062	0.239818343690845	-6.77604814286212	1.23507538066313e-11	5.91683445696349e-09	194.054801512356	189.119783966458	678.144859444071	569.765812589794	528.240948538258
Aqp1	5719.33880490963	1.62441980985815	0.240374594469073	6.75786812431689	1.40036899041821e-11	6.49229133235178e-09	11584.837849322	7652.37031901863	2718.97703078991	3573.33127516841	3067.17755024921
Fam169a	298.568428025554	1.61957353693868	0.24059336769742	6.73158014470091	1.67830345420429e-11	7.53768038869502e-09	489.813023094441	515.319679801222	156.101269532409	148.738864760283	182.869302939413
Klhl5	83.6517081053307	-2.68642430445796	0.402373666877476	-6.67644164019307	2.44813488469794e-11	1.06619983523875e-08	18.704077254203	20.3081647212304	158.660306737858	118.751190413452	101.83480139991
Ptk2	66.4303634767593	2.51030573273739	0.379934656435436	6.60720387102663	3.91646536813258e-11	1.65551294914122e-08	142.618589063298	121.848988327382	12.7951860272466	27.5886603990848	27.3003935667845
Plscr4	132.484084438608	-2.08641514073856	0.316404098576061	-6.59414701051035	4.27707737313508e-11	1.75629017161993e-08	42.0841738219568	48.2318912129222	189.36875320325	164.332455420635	218.403148534276
Tnfrsf1a	261.831413500099	1.73967871575449	0.26406418982991	6.58809025515751	4.45519806488145e-11	1.77861407190212e-08	489.813023094441	416.317376785223	107.479562628872	134.344781073804	161.202323918156
Gm12250	56.7870067970676	2.46346738711805	0.381648973673579	6.45479893056135	1.08362679449645e-10	4.20915791635214e-08	94.6893910994027	128.195289802767	19.1927790408699	22.7906325035918	19.0669415387066
H6pd	196.14120054633	-1.86789373188244	0.290065126808155	-6.43956670157676	1.19815052969865e-10	4.53153142442869e-08	71.309294531649	79.9633985898447	337.792911119311	235.103366879157	256.537031611689
Slc7a8	756.236293412632	-3.8123798376318	0.595171113809136	-6.40551893258445	1.49858786952785e-10	5.52248842586008e-08	74.816309016812	96.4637824258444	1944.86827614149	918.82234198691	746.210757492109
Sp100	347.511588366867	1.80251443295504	0.285842052869078	6.30598057515573	2.86374953119015e-10	1.02894520655662e-07	497.996056893155	720.939847603679	140.747046299713	149.938371734156	227.936619303629
Parp10	332.385931303377	1.51483115525452	0.240482799818647	6.29912474570691	2.99331025705006e-10	1.04926475644691e-07	505.010085863481	586.398256325528	194.486827614149	166.731469368382	209.303017345348
Map3k1	2815.51391406084	2.00493070981761	0.321056317621414	6.24479444812481	4.24357804927106e-10	1.45211199343151e-07	4512.35863757648	5740.86431463282	751.077419799377	1116.740992676	1956.52820561955
Igtp	139.721982904814	2.08784851089709	0.337638859567613	6.18367362563311	6.26267812373725e-10	2.0931909301012e-07	199.899825654295	319.853594359379	47.3421883008125	49.1797859288033	82.3345202807785
Olfm1	66.6439834020684	-2.49091736763901	0.408022371163831	-6.1048548895346	1.02894121342497e-09	3.36089616348721e-07	17.5350724258153	17.7696441310766	92.1253393961757	109.155134622466	96.6347264348085
Cmpk2	69.8142613131367	2.16174270433337	0.354510585342974	6.09782272718876	1.07522888930432e-09	3.43404213268481e-07	118.069487667157	144.695673638767	21.7518162463193	31.1871813207045	33.3671476927366
Btn1a1	556.67051059672	1.96566504596265	0.327018576288389	6.01086662498704	1.84534180333936e-09	5.76548965165072e-07	780.895225362976	1234.99026710982	167.616936956931	215.911255297185	383.938868256683
Ly6e	61.549589307739	2.26772442788276	0.378450886684946	5.99212343706464	2.071186161203e-09	6.33342287421479e-07	127.421526294258	105.348604491383	25.5903720544932	31.1871813207045	18.2002623778563
Ifit1	62.783948157579	2.32899318525015	0.392122475464123	5.93945343860617	2.85973881269545e-09	8.56253462834563e-07	99.3654104129535	144.695673638767	16.6337418354206	21.5911255297185	31.633789371036
Oas2	76.5750765996034	2.3451461330886	0.395238545178739	5.93349550972578	2.96552113872447e-09	8.69805506239756e-07	114.562473181993	184.042742786151	17.9132604381453	25.1896464513383	41.1672601403893
Tmem184a	122.906298047637	-2.0616663555364	0.349940510801359	-5.89147667074959	3.827597032189e-09	1.10020449093241e-06	54.9432269342214	29.1929867867687	150.98319512151	219.509776218805	159.90230517688
3830403N18Rik	48.8192603679198	-2.85759853023773	0.49469083538716	-5.77653420242015	7.62550072663115e-09	2.14889600868908e-06	9.35203862710151	11.4233426556921	61.4168929307838	74.3694323801415	87.5345952458803
Wfdc12	46.2449979848156	-3.72269118480001	0.651732401472725	-5.71199341384257	1.11660410798379e-08	3.08612196921982e-06	5.84502414193844	5.0770411803076	112.59763703977	69.5714044846485	38.1338830774132
Trpa1	169.896656632317	-4.34727694902405	0.769269891580742	-5.65117262043234	1.59356957595812e-08	4.32127961239059e-06	11.6900482838769	15.2311235409228	454.229103967255	248.297943591763	120.035063777767
Mrgprx1	57.3258699215908	-2.61484962486896	0.467068205535917	-5.59843207881955	2.16299113217607e-08	5.75676084289528e-06	16.3660675974276	11.4233426556921	116.436192847944	74.3694323801415	68.0343141267486
Spin4	87.2966130665806	1.83927289262704	0.337862244373922	5.44385447990885	5.21398200562702e-08	1.36246089790676e-05	129.759535951033	177.696441310766	53.7397813144358	32.3866882945778	42.9006184620899
Pcsk9	252.685149170757	-1.54245186667365	0.28511052866329	-5.41001370207292	6.30199270800173e-08	1.61736141427501e-05	125.083516637483	109.156385376613	401.768841255544	373.046668874581	254.370333709563
Oas1a	178.950208958184	1.86847211867449	0.3461540193636	5.39780564186329	6.74608883934585e-08	1.70096120700138e-05	310.955284351125	327.46915612984	74.2120789580304	50.3792929026765	131.735232449246
Trim14	85.4642306001846	1.84202619763494	0.344935477815267	5.3402050995214	9.28414862692502e-08	2.3005480011408e-05	129.759535951033	173.888660425535	31.9879650681166	38.384223163944	53.3007683922935
Ahnak	218.403960521024	-1.59952226298458	0.300657500853747	-5.32008101724577	1.03721052685916e-07	2.52657452407117e-05	90.013371785852	107.887125081537	216.238643860468	303.475264389932	374.40539748733
Slc25a23	432.363114299539	-1.36188667300013	0.256948527248705	-5.30023148053281	1.1565594970601e-07	2.7703455152913e-05	237.307980162701	206.889428097535	703.735231498564	544.576166138456	469.306765600438
Cand2	394.112085455806	-1.38834841999345	0.262673488777204	-5.28545315500424	1.25393959212306e-07	2.95436390458895e-05	202.23783531107	196.73534573692	652.554487389578	502.593422052892	416.439336788569
Ssh3	173.378327099037	-1.46102853424646	0.279021882666052	-5.23625072086227	1.63871312119674e-07	3.79864273836122e-05	86.5063573006889	82.5019191799985	258.462757750382	201.517171610706	237.903429653407
Parp12	200.629348611237	1.35904092185576	0.261374375405475	5.19959510088722	1.99723119369649e-07	4.52330107292743e-05	286.406182954984	347.777320851071	126.672341669742	107.955627648593	134.335269931797
Parp14	574.969208714607	1.46706759134505	0.282236090549165	5.19801556381568	2.01427267372221e-07	4.52330107292743e-05	791.416268818465	1076.33273022521	298.127834434846	253.095971487256	455.873238607258
Adcy7	821.111227669109	-1.3757679040106	0.265517218082839	-5.18146398920681	2.20151096049133e-07	4.8677100806433e-05	412.658704420854	427.740719440915	775.388273251145	1098.7483880679	1391.02005316473
Crlf1	48.4326085326484	-2.77788493753831	0.536541100764073	-5.17739448773337	2.2500611940355e-07	4.89967870919367e-05	12.8590531122646	8.8848220655383	47.3421883008125	59.9753486936625	113.101630490964
Mov10	926.99890525459	1.32725407180366	0.257862726454019	5.14713425261301	2.64496034628699e-07	5.67363732788606e-05	1728.95814118539	1168.98873176583	694.778601279491	578.162361406907	464.106690635336
Cela1	329.274115045479	-1.3698138964635	0.267782846965487	-5.11539074285832	3.13092134906239e-07	6.6172943571654e-05	148.463613205236	190.389044261535	385.135099420123	385.041738613313	537.341079727186
F2rl3	61.2048190311939	2.03148177741817	0.398160348899257	5.10216997507249	3.35780960222689e-07	6.99397675408766e-05	144.956598720073	77.4248779996909	31.9879650681166	29.9876743468313	21.6669790212575
Cmtm3	61.7333762841931	1.88205103635741	0.370108816954716	5.08512888680436	3.67376505587313e-07	7.54276448328695e-05	108.717449040055	110.42564567169	39.6650766844645	20.3916185558453	29.4670914689102
Spta1	824.311178168986	1.1972013380155	0.235823528860692	5.07668316134275	3.84080542080799e-07	7.77465570533134e-05	1161.99079941736	1328.91552894552	656.393043197752	448.615608228596	525.640911055707
Rnf130	539.43827370495	-1.22294548271888	0.242473154095777	-5.0436325096667	4.56776181835337e-07	9.11776011852425e-05	253.674047760128	346.508060555994	619.287003718736	702.911086689725	774.811169800168
Usp18	346.91806779544	1.40401376940226	0.279169524743578	5.02925156566379	4.92398022631061e-07	9.69417038527891e-05	465.2639216983	644.784229899066	206.002495038671	155.935906603523	262.603785737641
Hdac5	2247.10757312376	1.15540074557701	0.232410976542707	4.97136909264996	6.64817466982793e-07	0.000128858886260756	3127.08791593707	3590.73737477255	1251.36919346472	1419.01675009206	1847.32663135242
Sh3kbp1	1001.65964879184	-1.12119965451775	0.225631782543396	-4.96915656951879	6.72447569548896e-07	0.000128858886260756	596.192462477721	577.51343425999	1467.60783732519	1291.86901086149	1075.1154990348
Ralgds	471.033431876435	-1.26781562650199	0.255433798735037	-4.96338242151383	6.92759866051295e-07	0.000131004536774858	227.955941535599	283.045045802149	719.08945473126	484.600817444793	640.475899868372
Defb41	54.75311435658	-7.22010550871237	1.46518063001398	-4.92779208297579	8.31640457028581e-07	0.000155225151278114	0	1.2692602950769	89.5663021907263	92.3620369882403	90.5679723088564
Kit	15425.1383143536	-1.02871923286625	0.20894543444173	-4.92338698672612	8.505900791266e-07	0.000156726674579583	9865.2317467637	9129.78930248815	21531.7390466506	16601.1765184058	19997.7549574598
Ccdc38	279.057292695641	-1.30620572920443	0.267274541495639	-4.88713111954114	1.02315955665075e-06	0.000186137330989678	143.787593891686	153.580495704305	339.072429722035	309.472799259299	449.373144900881
Laptm5	364.748762991523	-1.19776963050904	0.248248283534138	-4.82488584999351	1.40083474503827e-06	0.000251659961946125	201.068830482682	210.697208982765	413.284508680066	441.418566385356	557.274700426743
Glipr2	689.847881149556	1.1244369380375	0.234641563894772	4.79214730490704	1.65005677514482e-06	0.000292773036696066	1034.5692731231	1010.33119488121	369.780876187427	525.384054556484	509.174006999551
Lpcat4	84.4231244201915	-2.10280498011218	0.454874816229225	-4.62282127980572	3.78555855462485e-06	0.00065549454875986	43.2531786503445	12.692602950769	174.014529970554	111.554148570212	80.6011619590779
Dhx58	181.919852747619	1.32037391924092	0.288145152330202	4.5823221684043	4.59840715718233e-06	0.000786765567416957	285.237178126596	285.583566392303	113.877155642495	82.7659811972543	142.135382379449
Bcl9l	263.606560162804	1.13643505780901	0.249027882663828	4.56348520355502	5.03113572196348e-06	0.000850676265835989	412.658704420854	370.624006162455	203.443457833221	152.337385681903	178.969246715587
Irgm2	116.099972494098	1.73182724278682	0.3807517710807	4.54844172588172	5.40446039035031e-06	0.000903173310815286	162.491671145889	241.159456064611	46.0626696980878	37.1847161900708	93.6013493718324
Clca3a1	1761.97260228404	1.02061067281291	0.225683845048074	4.52230274876566	6.11704820528185e-06	0.000999025190980805	2355.54472920119	2709.87072998918	1431.7813164489	1019.58092779226	1293.08530798865
Mndal	27.0806785804449	2.24887277923084	0.499252234628055	4.5044821500023	6.65349899163622e-06	0.0010744279495258	52.605217277446	49.5011515079991	10.2361488217973	14.394083686479	8.666791608503
Rims1	71.4914207826297	-1.68134179541386	0.377533154682772	-4.45349441382606	8.4483907171688e-06	0.00134911412652389	37.408154508406	24.1159456064611	80.6096719716537	109.155134622466	106.168197204162
Fzd5	63.5698250081827	1.69209502824184	0.380855287739865	4.44288180501144	8.87619313174897e-06	0.00140185327131315	93.5203862710151	125.656769212613	21.7518162463193	33.586195268451	43.333958042515
1700001L05Rik	998.947948031342	1.09361481477475	0.246734025203049	4.43236320517512	9.32058365408589e-06	0.00145603726387524	1690.3809818486	1242.60582888029	809.935275524711	549.374194033949	702.443459869168
Oasl2	60.8859143724406	1.94853013308869	0.440835898244643	4.42008044455433	9.86641659037735e-06	0.0015247326799667	73.6473041884244	147.23419422892	12.7951860272466	34.7857022423243	35.9671851752875
Mitf	146.856092473696	-1.36531802715097	0.31132199197962	-4.38554956708728	1.1569330829451e-05	0.00176887683703053	54.9432269342214	96.4637824258444	209.841050846845	171.529497263875	201.502904897695
Samd9l	436.182327369596	1.09130426246261	0.251526306694649	4.33872813068197	1.43309673259838e-05	0.00216804907798989	575.150375566743	704.43946376768	363.383283173804	241.100901748523	296.837612591228
Ube2l6	472.181468631648	1.24838822249707	0.290029807128387	4.30434455981432	1.67480833064605e-05	0.00250732763833803	630.093602500964	821.211410914755	254.624201942208	230.305338983664	424.672788816647
Gbp8	31.4720465114127	2.07598639498505	0.482769059120206	4.30016455231889	1.70671333157896e-05	0.00252875092798482	57.2812365909967	59.6552338686143	6.39759301362331	17.9926046080988	16.0335644757306
Dusp16	506.673928687925	1.09979399593762	0.256463809092848	4.28830094908033	1.80045043482588e-05	0.00264041567850179	658.149718382268	835.173274160601	333.954355311137	277.086110964721	429.006184620899
Ifih1	847.530923184432	1.07153071518258	0.251888304898609	4.25399152856223	2.09993248909343e-05	0.00301802297332508	1154.97677044704	1320.03070687998	638.479782759606	428.22398967275	695.943366162791
Hr	218.078254122003	-1.14340338862847	0.269476612253754	-4.24305240839148	2.2049991520387e-05	0.00312627518129942	135.604560092972	116.771947147075	246.94709032586	331.063924789017	260.00374825509
Rilpl1	46.2020752811453	-1.82664306631122	0.431468013470313	-4.23355384242616	2.30027077733586e-05	0.0032096593797933	17.5350724258153	19.0389044261535	62.6964115335084	67.172390536902	64.5675974833474
Ptpre	485.066559045333	-1.05370134693855	0.249194638368201	-4.22842703935564	2.35330804597787e-05	0.00325209069584557	274.716134671107	314.776553179071	737.002715169405	497.795394157399	601.041998049683
Nsg2	123.409424343368	-1.30949260602433	0.310596254042515	-4.2160605254598	2.48607062107147e-05	0.0034028387586704	54.9432269342214	76.155617704614	138.188009094263	183.524567002607	164.235700981132
Anxa4	145.488320427841	-1.20020417838872	0.286275582728507	-4.19247833486011	2.75923440325282e-05	0.00374110536259901	78.3233235019751	85.0404397701523	213.679606655019	172.729004237748	177.669227974312
Phlda2	64.1255088160169	-1.79504872446918	0.429018474694363	-4.18408257534362	2.86320029369127e-05	0.00384578641317111	18.704077254203	33.0007676719994	124.113304464292	61.1748556675358	83.634539022054
Chpt1	138.921156060303	-1.25144311379066	0.301421216622704	-4.1518083159923	3.29858494506306e-05	0.00434929016793085	63.1262607329352	88.848220655383	208.56153224412	160.733934499016	173.33583217006
Trim34b	91.504996658832	1.52636578523372	0.371368537636332	4.11011065974694	3.95469552402926e-05	0.0051204400064278	114.562473181993	189.119783966458	42.2241138899139	38.384223163944	73.2343890918504
Tespa1	75.2144401823342	-1.89605419987603	0.466343409649862	-4.06578963193586	4.78701023643279e-05	0.00608839921398337	19.8730820825907	36.8085485572301	162.498862546032	103.1575997531	53.7341079727186
Pfkfb4	72.3903819811811	-1.51386106419263	0.373312482521215	-4.05521147851412	5.00889647625027e-05	0.0063147245751464	40.9151689935691	27.9237264916918	90.845820793451	83.9654881711275	118.301705456066
Gab3	80.4982555330734	1.29342034062698	0.321329207048662	4.02521872352271	5.69223828629172e-05	0.0070524869526366	111.05545869683	138.349372163382	53.7397813144358	50.3792929026765	48.967372588042
Il9r	168.348481885446	-1.62436458753268	0.406130048367812	-3.99961685686841	6.34451145518822e-05	0.00778938702975118	45.5911883071198	105.348604491383	149.703676518785	177.527032133241	363.571907976701
Rtkn	87.6236597798609	-1.31928998215088	0.331379928670478	-3.98120063409989	6.85680406245459e-05	0.00821216566546644	46.7601931355075	45.6933706227684	101.081969615248	127.147739230565	117.435026295216
Gpt	411.702541937457	-1.12739127115596	0.283458018971597	-3.97727774732288	6.97087256429496e-05	0.00827978351190472	265.364096044005	214.504989867996	688.381008265868	509.790463896131	380.472151613282
Car5b	98.791518076913	-1.30571675469258	0.32898554244254	-3.96891834515991	7.21996150703312e-05	0.00850535137533442	61.9572559045475	43.1548500326146	112.59763703977	131.945767126058	144.302080281575
Rab44	138.968160948878	-1.16838680282066	0.294895602940851	-3.9620353479974	7.43135347110913e-05	0.00868320423469759	66.6332752180982	92.6560015406137	190.648271805975	160.733934499016	184.169321680689
Plac8	57.3510684293375	-1.53135794803791	0.388410607353191	-3.94262648611296	8.05941209245938e-05	0.00927328896155282	23.3800965677538	30.4622470818456	74.2120789580304	81.566474223381	77.1344453156767
Myo7a	318.07724271601	-1.01975951056154	0.258661496706391	-3.94244803941222	8.06541274835863e-05	0.00927328896155282	217.43489808011	175.157920720612	380.017025009225	475.004761653807	342.771608116294
Kif1b	248.248591313195	-1.16377727557139	0.296358354757197	-3.92692582102119	8.60385018731765e-05	0.00981385197556581	113.393468353606	172.619400130458	291.730241421223	257.893999382749	405.605847277941
Kcnt2	47.8395783139893	-1.70691752524523	0.435391468928469	-3.92042023571587	8.8394690630271e-05	0.009995239848312	19.8730820825907	20.3081647212304	80.6096719716537	65.9728835630288	52.4340892314432
Car3	251.621704521645	-1.20737402950366	0.308104017449048	-3.91872212345729	8.90196702326702e-05	0.009995239848312	157.815651832338	123.118248622459	455.50862256998	254.295478461129	267.370521122318
Stard10	521.22714381239	-1.23766997249345	0.31749516843359	-3.89823246318892	9.68973754390413e-05	0.0106486078997618	350.701448516306	222.120551638458	826.569017360132	797.672137625712	409.072563921342
Ifi44	207.093424440765	3.98159960996842	1.02149328924436	3.89782258179471	9.70614830829947e-05	0.0106486078997618	208.082859453008	738.709491734756	11.515667424522	20.3916185558453	56.7674850356947
Tmem158	114.283841411531	1.17897906288014	0.303215934874052	3.88824902414795	0.000100970003878122	0.0109934916343664	147.294608376849	198.004606031997	67.8144859444071	70.7709114585218	87.5345952458803
Ifi27l2a	38.0160320765339	1.7317470480993	0.446788215174087	3.87599088177504	0.000106191660727788	0.0113894518505952	63.1262607329352	67.2707956390757	12.7951860272466	29.9876743468313	16.9002436365809
Ehbp1	131.058188928044	-1.18595799771128	0.306976073090107	-3.86335646870814	0.000111839618255829	0.0119063629153539	80.6613331587505	68.5400559341526	138.188009094263	165.531962394509	202.369584058545
Calcrl	82.5129571844054	-1.44351725697063	0.381864410676114	-3.78018274710334	0.000156713290935308	0.016440024943958	32.7321351948553	49.5011515079991	89.5663021907263	89.9630230404938	150.802173987952
F630111L10Rik	47.4988424149823	-1.59184005358688	0.425203903110053	-3.74370988117405	0.000181323006846681	0.0187480162187087	17.5350724258153	25.385205901538	72.9325603553057	63.5738696152823	58.0675037769701
Dazl	93.6622133091263	-1.20234100729179	0.322701751268034	-3.72585832759592	0.000194651715295257	0.01988910295972	45.5911883071198	59.6552338686143	117.715711450669	128.347246204438	117.001686714791
Rtp4	149.818334292454	3.12595184023025	0.83943714187897	3.72386648657601	0.000196194710438035	0.01988910295972	224.448927050436	416.317376785223	16.6337418354206	22.7906325035918	68.9009932875989
Pir	28.8804976826921	-2.40993248848524	0.647229265713246	-3.7234603194735	0.000196510758438647	0.01988910295972	9.35203862710151	6.3463014753845	65.2554487389578	44.3817580333103	19.0669415387066
Gbp5	63.6122818085407	1.27641120853525	0.344832899410265	3.70153547042112	0.000214298690894386	0.0213881998995425	100.534415241341	96.4637824258444	34.5470022735659	43.182251059437	43.333958042515
Hcls1	34.5713549352678	1.64689490652428	0.44602662353278	3.69236906416022	0.000222174733327216	0.0220213466715776	58.4502414193844	57.1167132784605	23.0313348490439	20.3916185558453	13.8668665736048
Rcsd1	141.603407338141	-1.03450892362602	0.280627400953946	-3.68641451301399	0.000227435793177993	0.0223884056133843	87.6753621290766	86.3097000652292	185.530197395076	164.332455420635	184.169321680689
Irgm1	833.480446315708	1.01659511663991	0.277194074120127	3.66744895202684	0.000244982439252946	0.0239516164417914	1034.5692731231	1360.64703632244	664.0701548141	392.238780456553	715.876986862348
Celf4	903.441997548877	1.01646079553087	0.278460638047462	3.65028537842256	0.000261949109154301	0.0254373824105785	1720.77510738668	871.981822717831	697.337638484941	632.140175231203	594.975243923731
Hrh3	38.3577188564125	-1.73336227241638	0.476882643696746	-3.63477743492515	0.000278220716492416	0.0268361619961678	10.5210434554892	21.5774250163073	51.1807441089865	59.9753486936625	48.5340330076168
Arhgap15	80.5882262246426	-1.29317160578424	0.360523390081693	-3.58692845280085	0.000334596082633367	0.0318464562887864	40.9151689935691	45.6933706227684	118.995230053394	75.5689393540148	121.768422099467
Vangl1	80.9947126206544	-1.36573131281746	0.384560526395986	-3.55140795550907	0.000383175990303215	0.0353892204222454	44.4221834787322	38.077808852307	153.542232326959	88.7635160666205	80.1678223786528
Arl6	70.3014532964561	-1.23134330058248	0.350512992290744	-3.51297477601373	0.00044311954194535	0.0405637838015196	40.9151689935691	36.8085485572301	94.684376601625	86.364502118874	92.7346702109821
Adcyap1r1	111.082970699326	-1.26713301977213	0.362161215388909	-3.49880927589503	0.000467340742828924	0.0425102604806158	57.2812365909967	62.1937544587681	195.766346216873	148.738864760283	91.4346514697067
Btg2	76.6742799749189	1.36288821080155	0.391661863322035	3.47975725602099	0.000501868280611617	0.044800316328883	84.1683476439135	159.926797179689	29.4289278626672	49.1797859288033	60.667541259521
Rab31	75.9848649101763	1.12745803832435	0.324275622316524	3.47685105118338	0.000507339579199851	0.0450091631621003	107.548444211667	118.041207442152	55.0192999171605	45.5812650071835	53.7341079727186
Cmah	153.248210559524	-1.18003477232564	0.342745553686051	-3.44288863746	0.000575536257465997	0.0506584389890653	100.534415241341	72.3478368193833	259.742276353106	207.514706480072	126.101817903719
Gbp3	32.2246196515947	1.64505815546333	0.477978135249919	3.44170168914354	0.000578067352783656	0.0506584389890653	56.112231762609	52.0396720981529	11.515667424522	27.5886603990848	13.8668665736048
Serpinb1a	5555.64822312695	-1.0009712220098	0.291486182884043	-3.43402631337759	0.0005946864636317	0.0517989930625139	2374.24880645539	4568.06780198177	7341.87774243411	5126.69280633427	8367.35395842922
Irf7	468.343837576459	2.19791394046041	0.641602805492058	3.42566136189941	0.000613304512262198	0.0530988701821223	771.543186735874	995.10007134029	121.554267258843	121.150204361198	332.37145818609
Il15ra	115.28779170476	1.04319247857051	0.305366589937719	3.41619716414711	0.000635022511620385	0.0540032161953146	182.364753228479	152.311235409228	88.2867835880017	61.1748556675358	92.301330630557
Nudt16	16.6636107435914	2.04650682853852	0.6004593809586	3.40823525027018	0.000653844988300326	0.0549062451307365	26.8871110529168	34.2700279670763	6.39759301362331	8.39654881711275	7.36677286722755
Hist1h2ac	270.680566097178	-1.07741751137076	0.316184650744568	-3.40755792171948	0.000655469952425733	0.0549062451307365	195.223806340744	128.195289802767	450.390548159081	349.056529397116	230.53665678618
Plcg2	62.4086561315333	1.30821810677645	0.38750594863223	3.37599490122419	0.0007354928225978	0.0607500163584803	112.224463525218	83.7711794750754	23.0313348490439	43.182251059437	49.8340517488923
Oas1g	25.6437509225177	1.72266915115982	0.51064069657725	3.37354457391785	0.000742070309513133	0.0608497031428918	39.7461641651814	49.5011515079991	7.67711161634797	14.394083686479	16.9002436365809
Paqr8	183.364584692804	-1.1678896612417	0.349616208868048	-3.34049060546413	0.000836305100779777	0.0675245893730728	114.562473181993	93.9252618356906	344.190504132934	220.709283192678	143.435401120725
Psd3	301.873840371491	-1.03991391159422	0.312348753141071	-3.3293358822039	0.000870533519238227	0.0690192755024712	141.44958423491	229.736113408919	337.792911119311	284.28315280796	516.107440286354
Gsr	923.421343137761	-1.04626232262377	0.314444759332346	-3.32733267631898	0.000876816282627197	0.0690192755024712	597.361467306109	528.012282751991	1788.76700660908	921.221355934656	781.744603086971
Hectd2	78.8626800753307	-1.32880327597228	0.399445664806793	-3.32661834398679	0.000879066831531975	0.0690192755024712	29.2251207096922	54.5781926883067	80.6096719716537	85.1649951450008	144.735419862
Dnase2b	36.2269917371674	-1.69064344880604	0.511077853109094	-3.30799591201452	0.000939661812429594	0.072999024693179	14.0280579406523	16.5003838359997	62.6964115335084	57.576334745916	30.3337706297605
Slc29a2	118.152133245519	-1.12535372703735	0.340641453856506	-3.3036311767017	0.000954413061489926	0.0737463683856625	73.6473041884244	63.463014753845	190.648271805975	160.733934499016	102.268140980335
1700100I10Rik	8.21640185129359	2.98550815696492	0.905394297222474	3.29746737540067	0.000975610079412924	NA	23.3800965677538	11.4233426556921	1.27951860272466	2.3990139477465	2.6000374825509
Nbeal2	1027.50677289645	-1.0346063789575	0.316787853404481	-3.26592818455223	0.00109105915796127	0.082966678403277	761.022143280385	498.819295965222	1902.64416225157	1128.73606241473	846.312200570318
Zbtb42	29.6937450129558	-1.68324338308237	0.518148699880287	-3.24857204789139	0.00115985831683969	0.0868202277584373	10.5210434554892	15.2311235409228	33.2674836708412	44.3817580333103	45.0673163642156
Nacad	141.551390584181	-1.01720971514946	0.314543806861573	-3.23392065893424	0.00122103371538457	0.0909258888990001	86.5063573006889	90.1174809504599	154.821750929684	142.741329890917	233.570033849156
Ltb4r1	69.1258992773718	1.07674384439448	0.334281288454277	3.22107124025207	0.00127712397804868	0.0936470704720182	106.37943938328	95.1945221307675	53.7397813144358	44.3817580333103	45.9339955250659
Dzip1	82.4251078897071	-1.21579030655946	0.37900806198137	-3.2078217550402	0.00133744361744618	0.0970794932825073	46.7601931355075	44.4241103276915	153.542232326959	86.364502118874	81.0345015395031
Camsap2	58.1631367547248	1.16003438092859	0.364063658572142	3.18635039124268	0.00144079984090196	0.103020772703697	86.5063573006889	86.3097000652292	38.3855580817399	47.98027895493	31.633789371036
Tmcc2	63.1040489158199	1.20588433461781	0.379230767326453	3.17981671982788	0.00147368227943378	0.104850305544665	95.8583959277904	97.7330427209213	30.7084464653919	33.586195268451	57.634164196545
Mlph	280.239064066456	-1.00940617197382	0.317933897517097	-3.1748932084838	0.0014989165444264	0.105600140080864	133.266550436196	217.04351045815	281.494092599426	281.884138860214	487.507027978294
Zbp1	15.5638468463257	2.00303868214885	0.631361917220061	3.17256810636979	0.00151097114991454	0.105930133495472	30.3941255380799	25.385205901538	7.67711161634797	9.596055790986	4.76673538467665
Slfn8	225.335162493048	2.08637388826351	0.668152104509295	3.12260318299198	0.00179259257534852	0.123053582747702	279.392153984658	554.666748948606	76.7711161634797	56.3768277720428	159.468965596455
Fxyd5	60.5652082810988	-1.3403593683709	0.429366764771042	-3.1217119682881	0.00179802757980917	0.123053582747702	26.8871110529168	35.5392882621532	112.59763703977	77.9679533017613	49.8340517488923
Tfpi	92.0509755024112	-1.05970170356254	0.340125694548034	-3.11561790405366	0.00183559950714245	0.124439793003072	52.605217277446	58.3859735735374	149.703676518785	100.758585805353	98.8014243369342
Rhob	65.0943334401692	1.42519614883007	0.458294813826585	3.10978022406633	0.00187226595053247	0.125739281500246	74.816309016812	137.080111868305	21.7518162463193	26.3891534252115	65.4342766441977
Epm2a	16.9373045627358	1.90787525031853	0.614150628409849	3.10652657843626	0.00189299290628931	0.126539972321814	23.3800965677538	38.077808852307	6.39759301362331	5.99753486936625	10.8334895106288
Lgals3	33.3061089927037	-1.80137700866465	0.580986517502686	-3.10054872943987	0.00193162427462846	0.127932276843135	5.84502414193844	21.5774250163073	38.3855580817399	28.788167372958	71.9343703505749
Hpca	25.3030216142085	1.63386750503264	0.528665275441522	3.09055196346705	0.00199784843304639	0.130668850839553	37.408154508406	49.5011515079991	7.67711161634797	11.9950697387325	19.9336206995569
Gsta4	37.5061496362791	-1.44140546202688	0.469623381735773	-3.06927959314825	0.00214575671694187	0.138605418139558	17.5350724258153	19.0389044261535	63.9759301362331	47.98027895493	39.0005622382635
9430037G07Rik	106.076542394604	-1.00427094876291	0.327819161104891	-3.06349069217944	0.00218771010507568	0.13912287446968	74.816309016812	57.1167132784605	165.057899751481	105.556613700846	127.835176225419
Tnfsf13	20.4528265089449	-2.12299516874523	0.69702299932255	-3.04580361165788	0.00232059354603789	0.145640045605487	9.35203862710151	3.8077808852307	38.3855580817399	35.9852092161975	14.7335457344551
Olfr414	42.6012994152276	1.56708108925223	0.519332352224052	3.01749175174852	0.00254875977190982	0.155392419787223	43.2531786503445	100.271563311075	21.7518162463193	9.596055790986	38.1338830774132
Isg15	40.7250506526718	1.276733387678	0.423280747546274	3.01628031768307	0.00255896569844486	0.155392419787223	47.9291979638952	78.6941382947678	24.3108534517686	22.7906325035918	29.9004310493354
Zfhx2os	97.4785507564591	1.03908926230108	0.348402912264822	2.98243563908921	0.00285964767537877	0.170051628651838	105.210434554892	177.696441310766	76.7711161634797	47.98027895493	79.7344827982276
Meikin	16.8523121812266	-2.1620087167285	0.728255907984682	-2.96874861298616	0.00299015108652985	0.175405924145334	7.01402897032613	3.8077808852307	15.3542232326959	35.9852092161975	22.1003186016827
Chst1	12.9914704796894	2.12399430556333	0.717625861104704	2.95975162084276	0.00307887159961982	0.179147945869377	16.3660675974276	33.0007676719994	2.55903720544932	4.798027895493	8.23345202807785
Inpp5a	264.683890925488	-1.03617703889517	0.350564420196255	-2.95573931408981	0.00311920606502963	0.179316918266423	115.731478010381	210.697208982765	250.785646134034	248.297943591763	497.907177908498
Mxra8	57.5568233987913	-1.11939631721667	0.379904294825451	-2.94652188054621	0.00321369681605471	0.182017082450115	37.408154508406	30.4622470818456	63.9759301362331	73.1699254062683	82.7678598612037
Ltb4r2	47.2374972001741	1.13186421270724	0.384296100012333	2.94529195761007	0.0032265004897378	0.182017082450115	61.9572559045475	78.6941382947678	28.1494092599426	33.586195268451	33.8004872731617
Lpcat1	49.8429928776611	-1.17581336314284	0.400246238089711	-2.93772495840247	0.00330630202652898	0.185617862208104	31.5631303664676	25.385205901538	65.2554487389578	56.3768277720428	70.6343516092995
Srd5a1	171.109468942785	-1.10990764034558	0.379316184602993	-2.92607509354564	0.00343268067910034	0.19048064370668	133.266550436196	67.2707956390757	314.761576270267	211.113227401692	129.135194966695
As3mt	48.3631983454791	-1.19816660222942	0.411302135864887	-2.91310571414834	0.00357853433213912	0.196378538605763	30.3941255380799	24.1159456064611	49.9012255062618	71.970418432395	65.4342766441977
Akap6	51.5667531527504	-1.1741279415108	0.403067437557601	-2.91298138253357	0.00357995944299401	0.196378538605763	23.3800965677538	35.5392882621532	57.5783371226098	76.768446327888	64.5675974833474
Spx	46.4797980797718	-1.3527552871344	0.470517062342908	-2.87503981343089	0.00403976554680684	0.215035223847067	24.5491013961415	22.8466853113842	92.1253393961757	55.1773207981695	37.7005434969881
Lilrb4a	270.250210485711	1.80688317677425	0.629830381368181	2.86884092959942	0.0041197893420468	0.218485654700726	279.392153984658	667.63091521045	87.007264985277	118.751190413452	198.469527834719
Ndufa4l2	33.8429951118914	-1.52421476814984	0.532982290281782	-2.85978501714194	0.004239282844072	0.223659643476885	7.01402897032613	25.385205901538	33.2674836708412	46.7807719810568	56.7674850356947
Ddx60	41.775534283838	1.18480178799031	0.417669764743167	2.83669513094602	0.00455831147479826	0.236604264331254	47.9291979638952	77.4248779996909	26.8698906572179	32.3866882945778	24.2670165038084
Mir6236	509.949566124544	3.88768106406992	1.38347477030543	2.81008454040086	0.00495284882035503	0.24959556910323	73.6473041884244	2241.51368110581	71.6530417525811	82.7659811972543	80.1678223786528
Mir6993	12.3232583900197	1.93326445938945	0.688394735304185	2.80836613100359	0.00497935798144731	NA	23.3800965677538	20.3081647212304	6.39759301362331	7.1970418432395	4.3333958042515
Crybb1	15.8592992621676	-2.20428003966593	0.784986420157948	-2.80804862741753	0.00498426999252902	0.24959556910323	4.67601931355075	5.0770411803076	31.9879650681166	27.5886603990848	9.96681034977845
Adprhl1	106.615512140495	-1.02861583799048	0.374268023118254	-2.74834015853254	0.00598978320234792	0.286601065527392	81.8303379871382	48.2318912129222	144.585602107887	173.928511211621	84.5012181829043
Gm17821	24.8141465608697	1.35878858358668	0.494674708621057	2.74683253440308	0.00601738509013404	0.286601065527392	40.9151689935691	36.8085485572301	15.3542232326959	17.9926046080988	13.0001874127545
Irak1bp1	76.2994035405012	-1.07237148148817	0.390645576879461	-2.74512638810465	0.00604875974256313	0.286906848251212	35.0701448516306	57.1167132784605	122.833785861568	61.1748556675358	105.301518043311
4933432K03Rik	11.4183706309571	1.97324618327369	0.720676817951708	2.73804586760818	0.00618054552070747	NA	24.5491013961415	16.5003838359997	7.67711161634797	3.59852092161975	4.76673538467665
Ddx58	710.877533937473	1.61724754295877	0.599056687063073	2.69965694045995	0.00694110092055549	0.312928211244725	916.499785455948	1472.3419422892	295.568797229397	239.90139477465	630.075749938168
Prkab1	85.6822961114848	1.09047167172885	0.407544516497858	2.67571179977974	0.00745707388777517	0.328751735935904	129.759535951033	123.118248622459	23.0313348490439	77.9679533017613	74.5344078331258
Gpr65	12.0118807275133	-2.23948417834959	0.838024708150169	-2.67233669433561	0.00753250279414646	NA	3.50701448516306	3.8077808852307	21.7518162463193	17.9926046080988	13.0001874127545
Adgrg7	45.3375475073235	-1.2889008271535	0.485400588840987	-2.65533428838862	0.00792298501885882	0.341430751007843	35.0701448516306	12.692602950769	71.6530417525811	69.5714044846485	37.7005434969881
Cd3g	47.1732106591833	-1.15840344753247	0.437412204122625	-2.64831076182713	0.00808951251264142	0.34553136579649	26.8871110529168	26.6544661966149	65.2554487389578	76.768446327888	40.300580979539
B3gnt6	17.4819710736369	1.6649380128108	0.636617459788597	2.615288015135	0.00891522429661654	0.368188516066014	22.2110917393661	38.077808852307	2.55903720544932	11.9950697387325	12.5668478323294
Chst12	64.3026074409091	-1.23839658947851	0.476953728573554	-2.59647113606228	0.00941868187823659	0.38023959537645	23.3800965677538	46.9626309178453	142.026564902437	57.576334745916	51.5674100705929
Mc5r	36.3734142628702	-1.21153803668899	0.467121741760006	-2.5936237352691	0.00949703586429785	0.382328849976719	19.8730820825907	20.3081647212304	60.1373743280591	45.5812650071835	35.9671851752875
Prss35	24.2884790519328	-1.42302621280582	0.554993180369047	-2.56404270023565	0.0103460815410664	0.406267442372149	16.3660675974276	7.6155617704614	30.7084464653919	35.9852092161975	30.7671102101857
Olfr1338	2.5650352262253	4.36279820004297	1.71451504889876	2.54462520048757	0.0109395086898508	NA	3.50701448516306	8.8848220655383	0	0	0.43333958042515
Ppbp	26.7299824894761	-1.44289816228835	0.567311045730922	-2.5433986754644	0.0109779891616129	0.41697406410285	15.1970627690399	11.4233426556921	17.9132604381453	43.182251059437	45.9339955250659
Il11ra1	50.5787317611296	-1.02890264766694	0.407594924690967	-2.52432644603471	0.0115920227674403	0.433855602118885	23.3800965677538	39.3470691473839	52.4602627117111	68.3718975107753	69.334332868024
Mir7233	1.91050991209599	4.89940902061853	1.95014377378542	2.51233221184933	0.0119936123757198	NA	7.01402897032613	2.5385205901538	0	0	0
Kirrel	36.8867932926678	1.15349262212441	0.461946945510524	2.49702402696833	0.0125240470548549	0.463906196578283	38.5771593367937	72.3478368193833	15.3542232326959	29.9876743468313	28.1670727276348
H2-Oa	16.0778431406641	1.51381908768887	0.611363636939032	2.4761353083874	0.0132813233435027	0.483238428083092	26.8871110529168	26.6544661966149	5.11807441089865	9.596055790986	12.1335082519042
Afp	141.555704657407	1.01430878018909	0.410621016991837	2.47018232924316	0.0135044201976018	0.486429892430912	256.012057416904	147.23419422892	147.144639313336	112.753655544086	44.6339767837905
Clu	36.574601111798	1.08311933008078	0.442001469571436	2.45048807446493	0.0142662688321291	0.505765405935983	61.9572559045475	44.4241103276915	20.4722976435946	34.7857022423243	21.2336394408324
Mgarp	22.7846470064246	-1.37688559572212	0.562663220418615	-2.44708654441237	0.0144016253320005	0.505765405935983	9.35203862710151	13.9618632458459	25.5903720544932	35.9852092161975	29.0337518884851
Prss48	12.0732457653631	1.66677450161176	0.681880987750957	2.44437743763654	0.0145102373366355	NA	19.8730820825907	21.5774250163073	5.11807441089865	5.99753486936625	7.8001124476527
Pcdhb18	44.2355580835527	-1.17257913556031	0.480509148163451	-2.44028472723572	0.0146756898579984	0.511105522207521	24.5491013961415	25.385205901538	92.1253393961757	38.384223163944	40.7339205599641
Prss22	10.2373609842241	1.8234509106665	0.751003927833864	2.42801780801056	0.0151815978173029	NA	16.3660675974276	19.0389044261535	5.11807441089865	7.1970418432395	3.4667166434012
B9d1	21.7593298784016	-1.48971132569193	0.615828842524253	-2.41903467785899	0.0155617565861811	0.528731833703534	11.6900482838769	8.8848220655383	46.0626696980878	19.192111581972	22.966997762533
Rai2	3.13626422602743	-4.49292435808544	1.85815931319375	-2.41794356715471	0.0156084972962652	NA	0	0	5.11807441089865	8.39654881711275	2.16669790212575
Hist1h1t	26.621325814844	-1.38680544806928	0.574463359518563	-2.41408860128436	0.0157746259009629	0.532189961147039	17.5350724258153	8.8848220655383	49.9012255062618	35.9852092161975	20.8002998604072
Ap1s3	57.350495193139	-1.02780910092789	0.428100300616674	-2.40086049798923	0.0163565707272189	0.545421425734548	43.2531786503445	26.6544661966149	106.200044026147	55.1773207981695	55.4674662944192
Coro2b	15.1567513106098	1.49768904715415	0.625281784300157	2.39522257765821	0.0166102786947499	0.547958212195191	23.3800965677538	25.385205901538	8.95663021907263	11.9950697387325	6.0667541259521
Cxcr3	2.9324675105035	-4.41782580534927	1.85312002123968	-2.38399334890023	0.0171259118915862	NA	0	0	6.39759301362331	4.798027895493	3.4667166434012
Krt72	21.9036682896481	1.23006858135065	0.516323997587009	2.38235795178853	0.0172021671986769	0.551851667364696	32.7321351948553	34.2700279670763	15.3542232326959	11.9950697387325	15.1668853148803
Pla2g5	23.0232281881723	1.23148410139433	0.517844350836598	2.37809700811608	0.0174022470778433	0.557026937645355	40.9151689935691	29.1929867867687	11.515667424522	19.192111581972	14.30020615403
6030468B19Rik	27.6444916029403	1.38324919133721	0.582400932517883	2.37508066025415	0.0175451156636538	0.557872571500073	61.9572559045475	24.1159456064611	25.5903720544932	19.192111581972	7.36677286722755
Ppm1j	18.1295294556724	1.41872158700616	0.598369214305605	2.37098024612205	0.0177409792406928	0.561615316403606	32.7321351948553	26.6544661966149	6.39759301362331	8.39654881711275	16.4669040561557
Mx2	45.8028716310383	2.43941489175336	1.03196184243916	2.3638615222318	0.0180855713094947	0.568765494223322	56.112231762609	124.387508917536	5.11807441089865	9.596055790986	33.8004872731617
Olfr1499	2.4443655525617	4.08678997827654	1.72931358468621	2.3632440145424	0.0181157371265177	NA	4.67601931355075	6.3463014753845	0	1.19950697387325	0
Olfr845	2.46441664589954	4.09633320301322	1.73632911352282	2.35919168267714	0.0183147928249596	NA	3.50701448516306	7.6155617704614	0	1.19950697387325	0
Sncb	11.5093346146012	1.67487217160129	0.710101306557134	2.35863834657869	0.0183421214386092	NA	19.8730820825907	19.0389044261535	3.83855580817399	9.596055790986	5.2000749651018
Hrh4	10.5709285906787	-2.02444013980404	0.862588094354258	-2.34693726131191	0.0189284417055766	NA	3.50701448516306	3.8077808852307	17.9132604381453	16.7930976342255	10.8334895106288
Sbf2	40.5039343179497	-1.01229944816273	0.431448695476034	-2.34628000681708	0.0189618563409939	0.576151795629523	22.2110917393661	27.9237264916918	47.3421883008125	59.9753486936625	45.0673163642156
Olfr298	2.84579959441847	-4.36782702449443	1.86738384146863	-2.33900868557334	0.019334983981612	NA	0	0	6.39759301362331	4.798027895493	3.03337706297605
Serpina3g	8.73568641587962	1.89760632895469	0.811351260914429	2.33882218512362	0.0193446380517022	NA	11.6900482838769	19.0389044261535	5.11807441089865	4.798027895493	3.03337706297605
Rbfox1	33.1492791721263	-1.24990338788797	0.534533790670615	-2.33830565944179	0.0193713976466284	0.587353854382581	9.35203862710151	26.6544661966149	46.0626696980878	56.3768277720428	27.3003935667845
Prss39	10.0373491475674	1.91938166044003	0.821928269386634	2.33521796478953	0.0195320371203204	NA	11.6900482838769	25.385205901538	1.27951860272466	3.59852092161975	8.23345202807785
Cct6b	23.0686646840087	-1.296210404198	0.556375234590033	-2.3297413752665	0.0198198243230074	0.595980067736694	11.6900482838769	12.692602950769	30.7084464653919	35.9852092161975	24.2670165038084
Trim34a	43.3375450827855	1.15034096870954	0.495451742724689	2.32180224532737	0.0202435863069324	0.602361951145409	30.3941255380799	100.271563311075	23.0313348490439	23.990139477465	39.0005622382635
Mfap2	12.2380184284763	1.60468040471385	0.692053723637652	2.31872230421527	0.0204100983478218	NA	14.0280579406523	26.6544661966149	7.67711161634797	7.1970418432395	5.63341454552695
B930041F14Rik	30.6337991392667	1.06651772056441	0.460687297601926	2.31505779759088	0.0206097692105269	0.609200103298243	42.0841738219568	48.2318912129222	19.1927790408699	16.7930976342255	26.8670539863593
Iigp1	31.4248828451081	1.0938034073472	0.474995190949874	2.30276732941204	0.0212919376389733	0.624505566831275	44.4221834787322	48.2318912129222	11.515667424522	29.9876743468313	22.966997762533
Muc1	22.5701272779224	1.30857029729805	0.569970273324678	2.2958570973624	0.0216840534949816	0.629550512500551	23.3800965677538	48.2318912129222	7.67711161634797	13.1945767126058	20.3669602799821
Olfr1283	2.94692606808709	-4.39576207719117	1.91529361556118	-2.29508522425853	0.0217282406877871	NA	0	0	3.83855580817399	9.596055790986	1.30001874127545
Vmn1r203	3.00158933263155	-4.43735034669133	1.94603177873096	-2.28020446284028	0.0225955647820027	NA	0	0	1.27951860272466	11.9950697387325	1.7333583217006
Mx1	11.8499571099868	1.58156349511765	0.694664937408437	2.27672854918795	0.0228024405777913	NA	22.2110917393661	17.7696441310766	3.83855580817399	7.1970418432395	8.23345202807785
Pcdha5	8.88472982330666	-2.38216192411934	1.04635510710517	-2.27662856323202	0.022808415707226	NA	1.16900482838769	3.8077808852307	8.95663021907263	23.990139477465	6.50009370637725
Olfr58	7.05207976827093	-2.54375523047618	1.11957908781715	-2.2720639016541	0.0230826510172697	NA	1.16900482838769	2.5385205901538	8.95663021907263	9.596055790986	13.0001874127545
Hes1	33.7683040453798	-1.06494404169335	0.469272650324932	-2.26935032535129	0.0232470304282866	0.651863492435943	22.2110917393661	19.0389044261535	37.1060394790152	37.1847161900708	53.3007683922935
Apoa1	37.3791502241156	-1.05858475112328	0.468489826815184	-2.25956827775661	0.0238480582628191	0.657090207508915	24.5491013961415	20.3081647212304	39.6650766844645	65.9728835630288	36.4005247557126
Stfa3	2.80088785343239	3.53652248557762	1.57210302229566	2.24954881163794	0.0244776009749449	NA	4.67601931355075	7.6155617704614	1.27951860272466	0	0.43333958042515
Cma1	22.908352956319	-1.2901980911887	0.573681806623287	-2.24897857365018	0.0245138592966383	0.665289987277237	7.01402897032613	17.7696441310766	33.2674836708412	23.990139477465	32.5004685318863
Btg1-ps1	2.78083676009455	3.52738563509005	1.57000867747231	2.24673002493788	0.0246572861677102	NA	5.84502414193844	6.3463014753845	1.27951860272466	0	0.43333958042515
Camk2n2	24.9391920151498	-1.22885408749401	0.548451945413655	-2.2405866143244	0.0250528645705619	0.671031190692608	12.8590531122646	15.2311235409228	21.7518162463193	32.3866882945778	42.4672788816647
E130310I04Rik	12.655818021704	1.60956896296797	0.722875022172735	2.22662135721623	0.0259725903580249	NA	22.2110917393661	21.5774250163073	2.55903720544932	4.798027895493	12.1335082519042
Mir5120	2.57149876895896	3.70938612017596	1.66610214713972	2.22638577505229	0.025988352473965	NA	8.18303379871382	3.8077808852307	0	0	0.8666791608503
Gm16897	18.4488776204405	1.27934657137287	0.578183257367801	2.21270082637318	0.026918278391791	0.694150225900869	22.2110917393661	34.2700279670763	16.6337418354206	9.596055790986	9.5334707693533
Mir365-1	14.1625715270873	1.41836232142078	0.641057048410352	2.21253681702421	0.0269295952224759	0.694150225900869	16.3660675974276	29.1929867867687	8.95663021907263	7.1970418432395	9.10013118892815
Slco2a1	19.3646209193831	1.33685571269146	0.604987735928385	2.20972365768702	0.027124346825621	0.69488611867705	23.3800965677538	38.077808852307	3.83855580817399	16.7930976342255	14.7335457344551
Lilr4b	230.691412815516	1.58788113110429	0.719249160104562	2.20769271509952	0.0272657010091536	0.697264510504548	192.885796683969	577.51343425999	76.7711161634797	119.950697387325	186.336019582815
Grina	1885.54714155868	1.47387246074173	0.668800246839924	2.2037558564097	0.0275415185955923	0.69888105644007	2202.4050966824	3920.74505149255	623.12555952691	890.034174613952	1791.42582547757
Trim16	32.8028258417164	-1.07469447569335	0.488040545711595	-2.20205981887504	0.0276610832882399	0.699472523582425	21.0420869109784	17.7696441310766	48.6217069035372	47.98027895493	28.6004123080599
Hcrt	27.2616734533893	-1.21229161081734	0.55063817011931	-2.20161201421011	0.0276927265459505	0.699472523582425	21.0420869109784	8.8848220655383	33.2674836708412	47.98027895493	25.1336956646587
Acsm4	8.96723886355162	-2.09194696213411	0.952882302459878	-2.1953886190705	0.0281357328018677	NA	2.33800965677538	3.8077808852307	6.39759301362331	17.9926046080988	14.30020615403
Gm14322	13.3183564208245	-1.61478056138407	0.737262872311977	-2.19023718951192	0.0285070394184648	0.706384776762374	8.18303379871382	3.8077808852307	14.0747046299713	17.9926046080988	22.5336581821078
Tigd5	22.8573262914862	-1.20860612975528	0.553423811706365	-2.18387084941068	0.0289717395993284	0.712315458670062	15.1970627690399	10.1540823606152	28.1494092599426	34.7857022423243	26.000374825509
Marveld3	21.018925143487	1.16554534408014	0.53537051975343	2.17708166788291	0.0294744745896988	0.714496314385067	25.7181062245291	36.8085485572301	14.0747046299713	16.7930976342255	11.7001686714791
Slc6a20a	25.7106239340138	1.06139600760699	0.493485398732421	2.15081542500208	0.0314907711104962	0.747636663252773	39.7461641651814	35.5392882621532	20.4722976435946	11.9950697387325	20.8002998604072
Mapk8ip2	17.3414106777611	1.23306071574933	0.57405269767151	2.14799219784334	0.0317143752757925	0.747689339924891	28.0561158813045	25.385205901538	10.2361488217973	9.596055790986	13.4335269931797
Arr3	8.63511909569646	1.70503898847145	0.79590956596978	2.14225216202037	0.0321731960843247	NA	12.8590531122646	16.5003838359997	5.11807441089865	4.798027895493	3.90005622382635
1700084J12Rik	5.76226148380275	-2.82103952433702	1.31762397009334	-2.14100501233078	0.032273633856695	NA	0	2.5385205901538	7.67711161634797	10.7955627648593	7.8001124476527
Unc93b1	21.2289727731869	1.14336048729871	0.537699739493444	2.12639211686404	0.0334706236072193	0.773375888236263	28.0561158813045	35.5392882621532	8.95663021907263	17.9926046080988	15.6002248953054
Vmn1r193	2.4005577159332	-4.11666261711979	1.94164762073116	-2.12019038530256	0.0339899929210215	NA	0	0	3.83855580817399	5.99753486936625	2.16669790212575
Gm11549	7.9857686481933	1.82430762878873	0.862301913289483	2.11562516639841	0.034376699706355	NA	8.18303379871382	20.3081647212304	3.83855580817399	2.3990139477465	5.2000749651018
Apol9a	7.11544180019474	1.891707311541	0.895488774845406	2.11248578952603	0.0346448035551552	NA	9.35203862710151	16.5003838359997	2.55903720544932	2.3990139477465	4.76673538467665
Gabrg2	11.5770453436951	-1.69101634679992	0.801285561849642	-2.11037915483772	0.0348257104965799	NA	4.67601931355075	5.0770411803076	14.0747046299713	22.7906325035918	11.2668290910539
2810468N07Rik	5.53351159835629	2.12543868047761	1.01023828559047	2.10389836813135	0.0353873133730873	NA	8.18303379871382	12.692602950769	2.55903720544932	1.19950697387325	3.03337706297605
Gbp10	19.2581690940094	1.17943081061047	0.56098886795053	2.10241393010043	0.0355170319897212	0.798773968556654	28.0561158813045	29.1929867867687	11.515667424522	17.9926046080988	9.5334707693533
Sftpa1	9.15507203671509	1.71166770362979	0.814178465733431	2.10232495167736	0.0355248202999304	NA	11.6900482838769	20.3081647212304	1.27951860272466	5.99753486936625	6.50009370637725
Vmn1r36	2.45112095276751	-4.13402304029329	1.98180961562387	-2.08598394502789	0.0369800773929137	NA	0	0	2.55903720544932	8.39654881711275	1.30001874127545
Il27	3.23853679477646	2.97555032479121	1.42730879850919	2.08472779534403	0.0370940161208695	NA	7.01402897032613	6.3463014753845	0	2.3990139477465	0.43333958042515
Sult2a2	2.25552429266389	-4.10493614094321	1.98190360747244	-2.07120877396167	0.0383392900171512	NA	0	0	1.27951860272466	4.798027895493	5.2000749651018
Olfr301	2.25552429266389	-4.10493614094321	1.98190360747244	-2.07120877396167	0.0383392900171512	NA	0	0	1.27951860272466	4.798027895493	5.2000749651018
Adamts14	31.9277051553747	1.00169981457622	0.485125706402336	2.06482526354823	0.0389395365521076	0.832796159712635	33.901140023243	58.3859735735374	12.7951860272466	26.3891534252115	28.1670727276348
1700003G13Rik	6.52011871355802	-2.38328396935414	1.16368102209617	-2.04805606012296	0.0405545066749147	NA	0	3.8077808852307	6.39759301362331	11.9950697387325	10.4001499302036
Srd5a2	7.44837213350288	1.77152817842266	0.865765831787322	2.04619784401221	0.0407369093883336	NA	11.6900482838769	13.9618632458459	2.55903720544932	5.99753486936625	3.03337706297605
Cd3e	19.22318292583	1.23358513669818	0.604801407876924	2.03965321613341	0.0413848776856704	0.853347865277554	23.3800965677538	36.8085485572301	6.39759301362331	9.596055790986	19.9336206995569
Slc13a2os	27.3046401776908	1.06266863983461	0.521345124263365	2.03832085575962	0.0415178554834005	0.853433936698779	26.8871110529168	52.0396720981529	14.0747046299713	28.788167372958	14.7335457344551
Dppa4	17.6851297789399	-1.40056623230592	0.689771168507853	-2.03047952168789	0.0423078206770539	0.856845399304893	15.1970627690399	2.5385205901538	29.4289278626672	14.394083686479	26.8670539863593
Gm32014	7.21372263558962	-2.12441410579449	1.04838630300045	-2.02636575822717	0.0427273171896802	NA	3.50701448516306	1.2692602950769	6.39759301362331	13.1945767126058	11.7001686714791
Slc8a2	22.3762279623328	1.07151763628269	0.528931690503457	2.02581478009529	0.0427837687492427	0.860173526228732	33.901140023243	31.7315073769225	8.95663021907263	20.3916185558453	16.9002436365809
Tgm1	24.2520644450687	1.02291203456132	0.504942345145364	2.02579966682501	0.0427853180975235	0.860173526228732	31.5631303664676	38.077808852307	12.7951860272466	22.7906325035918	16.0335644757306
Foxc1	11.1043788580867	-1.63655965898303	0.809873060915969	-2.02076070678543	0.0433045421869896	NA	3.50701448516306	6.3463014753845	20.4722976435946	9.596055790986	15.6002248953054
Idi2	21.2926702227741	1.08131993050405	0.535220146713163	2.02032740573115	0.0433494378991086	0.863220711687664	23.3800965677538	39.3470691473839	14.0747046299713	13.1945767126058	16.4669040561557
Gzmb	6.67425198462597	1.85879327490016	0.920339775053042	2.01968156248928	0.0434164287768942	NA	8.18303379871382	15.2311235409228	2.55903720544932	4.798027895493	2.6000374825509
Uts2r	3.65967551700738	2.7378788474266	1.3566656196946	2.01809407394205	0.0435814647510737	NA	9.35203862710151	6.3463014753845	0	0	2.6000374825509
Olfr15	4.27279777166339	-3.45088686605784	1.71134535112647	-2.01647602208773	0.0437502230732657	NA	0	1.2692602950769	6.39759301362331	7.1970418432395	6.50009370637725
G630093K05Rik	5.22635418180748	-2.7201910051683	1.34908791484827	-2.01631856251135	0.0437666750954328	NA	2.33800965677538	0	6.39759301362331	9.596055790986	7.8001124476527
B230206H07Rik	14.2984639523904	1.3018024606695	0.650223480204219	2.00208466827534	0.0452756261696996	0.883133808586513	21.0420869109784	24.1159456064611	3.83855580817399	10.7955627648593	11.7001686714791
Olfr1351	3.64162482505649	2.51359906390042	1.25650600282527	2.00046721483905	0.0454498367007375	NA	9.35203862710151	5.0770411803076	1.27951860272466	1.19950697387325	1.30001874127545
Krt84	19.4332926990088	1.10982628718046	0.555389623692807	1.99828415914792	0.0456858618918223	0.883133808586513	24.5491013961415	33.0007676719994	8.95663021907263	16.7930976342255	13.8668665736048
Tnfsf10	20.0712085690887	1.12399049108672	0.562635976340149	1.99772239663394	0.0457467647024425	0.883133808586513	18.704077254203	40.6163294424608	14.0747046299713	14.394083686479	12.5668478323294
Nudt17	14.2318157535583	1.32056397560565	0.663191937721646	1.99122441105416	0.0464562212877657	0.889469207658367	25.7181062245291	17.7696441310766	14.0747046299713	8.39654881711275	5.2000749651018
St18	18.7163664721857	-1.32094996430136	0.663796556616403	-1.98999219133449	0.0465917956925575	0.890357900499467	11.6900482838769	7.6155617704614	19.1927790408699	40.7832371116905	14.30020615403
Slfn9	22.4978144018463	1.11367119512012	0.564572541239195	1.97259185272399	0.0485420819907836	0.908452611657598	23.3800965677538	44.4241103276915	8.95663021907263	13.1945767126058	22.5336581821078
Gm10440	9.90383600936962	-1.65608202502702	0.840857183656224	-1.96951641398368	0.0488938195882568	NA	3.50701448516306	5.0770411803076	14.0747046299713	15.5935906603523	11.2668290910539
Rps6ka2	18.3967208367093	-1.18699663423428	0.60347943626066	-1.96692142749597	0.049192269817364	0.91460711748403	8.18303379871382	12.692602950769	21.7518162463193	26.3891534252115	22.966997762533
Olfr732	2.12609541009452	-3.96478485665223	2.01662309055572	-1.96605150224658	0.0492926617164104	NA	0	0	6.39759301362331	1.19950697387325	3.03337706297605
