# Supplementary material for: The differential impact of HNRNPA1 isoforms on gene expression and their relevance to dsRNA-mediated innate immune response
Source: Sci Rep. 2025 May 1;15:15306. doi: 10.1038/s41598-025-99031-7 (PMC12046027; doi:10.1038/s41598-025-99031-7)
Supplement: Supplementary file 2 — Supplementary Material 2 [file 41598_2025_99031_MOESM2_ESM.xlsx]

## Sheet: Read me
Venn diagram : List of gene differentially expressed in CB3 A1 vs CB3 and CB3 A1Bvs CB3 (fig. 1d)
DAVID clustering A1 vs CB3: results from DAVID functionnal clustering for DE genes in CB3 A1 vs CB3 comparison (fig. supp. 3a)
DAVID clustering A1B vs CB3: results from DAVID functionnal clustering for DE genes in CB3 A1B vs CB3 comparison (fig. supp. 3b)
DAVID clustering A1 only: results from DAVID functionnal clustering for DE genes in CB3 A1 vs CB3 (fig. 2a)
DAVID clustering A1B only: results from DAVID functionnal clustering for DE genes in CB3 A1B vs CB3 (fig. 2b)
DAVID clustering common: results from DAVID functionnal clustering for DE genes in CB3 A1 vs CB3 and CB3 A1B vs CB3 (fig. 2c)
DAVID clustering A1B vs A1: results from DAVID functionnal clustering for DE genes in CB3 A1B vs CB3 A1 comparison (fig. 3b)

## Sheet: Venn diagram
		Gene DE in CB3 A1 vs CB3 and in CB3 A1B and CB3
		Gm13152
		Fam169a
		Efnb1
		Gsta2
		Aldh1a1
		Cuedc1
		0610005C13Rik
		Tgtp2
		Redrum
		Bhlha15
		Fam46d
		Slc37a3
		G630025P09Rik
		Zfp248
		Emp3
		Hid1
		Me1
		Slc25a24
		Zbtb46
		Col1a1
		Mmp14
		Gna14
		Usp28
		Tmem56
		Soat1
		Cx3cr1
		Adprhl1
		Aldh16a1
		Gm5643
		Sytl3
		Cp
		Gas2
		Fuz
		AB124611
		Eogt
		Atf5
		Lsamp
		C230014O12Rik
		Atp2b4
		Tpm4
		Myh7b
		Scin
		Fchsd1
		Camk1d
		Tsg101
		Ppp1r15a
		Itga6
		Slc22a3
		Lyrm2
		D330045A20Rik
		Cpq
		Cenpb
		Mir142
		Ccdc74a
		Ptpn22
		Hps5
		Uevld
		Mfsd6
		Gca
		Fosb
		Paqr3
		Syngr4
		Trpm4
		Herc2
		Fcer1a
		Apbb1ip
		Zbtb7b
		Odf3b
		Mgat4a
		Afp
		Plek
		Tm2d1
		Ntn4
		Dmd
		Hr
		Dok2
		Ppfia3
		Numbl
		Car1
		Gm14164
		Scpep1
		Hist1h2bk
		Clec2i
		Zbtb4
		Flt3l
		Pln
		Olfr374
		Capn5
		Zxdb
		Inpp5j
		Ptger2
		Gpr34
		Xylt1
		Xdh
		Scd1
		Akt1s1
		Ttl
		Pygl
		Lgr4
		Neo1
		Arhgef28
		Rras
		Hmgcs2
		E330013P04Rik
		Rnf150
		Gm15545
		Tnfsf9
		Sergef
		Cxcl3
		Trim30a
		Vrk3
		Cerkl
		4933432K03Rik
		Ctla2b
		Foxh1
		Slc1a3
		Fam102a
		Ikzf2
		C1galt1c1
		Fut7
		Vimp
		Olfr372
		C1qtnf1
		Cyp2c55
		Frmpd1os
		Gadd45g
		Ascl2
		Cytip
		Dazl
		Rftn1
		Ramp1
		Dek
		P4ha3
		Cep164
		Ecm1
		Catsperg1
		Clec4g
		Eya2
		Trp53bp2
		Ssh3
		Zfp473
		1700001L05Rik
		Sh2d4b
		Galnt6
		Etl4
		Nudt11
		1700019G17Rik
		Rnf43
		B230118H07Rik
		Ccdc38
		Tmem143
		Rgs10
		St8sia4
		Col18a1
		Asb17os
		Gm15915
		Kdelr1
		Myct1
		Ptms
		Palld
		Mgst2
		Olfr490
		Axl
		Ldhc
		Ntf5
		Tspan14
		Ptk2
		Rtp4
		Pglyrp2
		Tbc1d32
		Cotl1
		Sla2
		Apobec2
		Fam171a2
		Upp1
		Il1rl1
		Sox6
		Trio
		Dbp
		Fah
		Ccdc114
		Fam49a
		Cask
		Treml1
		Arhgap18
		Kif17
		Cxcr4
		Ptov1
		Fgf11
		Sytl2
		Lmtk3
		C1qtnf6
		Aff3
		H6pd
		Napsa
		Snrnp70
		Gm13752
		Padi3
		Frmpd1
		Olfr373
		Hemgn
		Kank3
		Pih1d1
		Ctla2a
		Ccdc90b
		Lef1
		Phlpp1
		Il17rc
		Dab2ip
		Akna
		Smtnl2
		Saal1
		Cela1
		Hist1h2ah
		Syce3
		Amotl1
		Ube3a
		Mtmr2
		Ly6e
		Tbc1d8

## Sheet: DAVID clustering A1 vs CB3
Annotation Cluster 1	Enrichment Score: 2.319631961049419
Category	Term	Count	%	PValue	Genes	List Total	Pop Hits	Pop Total	Fold Enrichment	Bonferroni	Benjamini	FDR
UP_KW_BIOLOGICAL_PROCESS	KW-0391~Immunity	28	6.021505376344086	1.589211627266475E-4	CX3CR1, CD84, PGLYRP2, OAS1A, CD3G, IL27, PTPN22, IL1RAP, SLA2, IFI30, PTMS, MFSD6, NLRP6, H2-OA, TRPM4, H60B, TGTP2, GBP7, TNFSF13, DAB2IP, LILRB4A, CD24A, IRF3, AXL, OAS3, TARM1, PRKCQ, LGR4	198	699	10832	2.19141341888123	0.014045535496354122	0.014143983482671627	0.01398506231994498
GOTERM_BP_DIRECT	GO:0002376~immune system process	24	5.161290322580645	7.618371673212627E-4	CX3CR1, H60B, CD84, GBP7, PGLYRP2, TNFSF13, DAB2IP, CD3G, IL27, PTPN22, IL1RAP, SLA2, IFI30, PTMS, CD24A, MFSD6, NLRP6, IRF3, AXL, OAS3, TARM1, PRKCQ, LGR4, TRPM4	402	552	20119	2.175967986156176	0.851451390388107	0.3812233185275598	0.38107095109409556
UP_KW_BIOLOGICAL_PROCESS	KW-0399~Innate immunity	14	3.010752688172043	0.01593971302857707	CX3CR1, TGTP2, CD84, DAB2IP, OAS1A, IL27, IL1RAP, CD24A, NLRP6, IRF3, AXL, OAS3, TARM1, LGR4	198	365	10832	2.098353396983534	0.7607060038914872	0.4406312013918748	0.4356802890166852
GOTERM_BP_DIRECT	GO:0045087~innate immune response	18	3.870967741935484	0.2728649586712558	WFDC12, CX3CR1, TGTP2, CD84, TRIM30A, DAPK1, DAB2IP, IL27, IL1RAP, DEFB41, PTK2, CD24A, NLRP6, IRF3, AXL, OAS3, TARM1, LGR4	402	721	20119	1.249446250025876	1.0	1.0	1.0
Annotation Cluster 2	Enrichment Score: 2.1823478563942844
Category	Term	Count	%	PValue	Genes	List Total	Pop Hits	Pop Total	Fold Enrichment	Bonferroni	Benjamini	FDR
UP_SEQ_FEATURE	CARBOHYD:N-linked (GlcNAc...) asparagine	114	24.516129032258064	2.297681348425087E-7	SLC23A2, CD84, PGLYRP2, GPR65, ITGA2B, XYLT1, IL1RAP, IFI30, GALNT10, FGFRL1, AQP1, ADORA3, ENPP1, VSTM5, PDGFRB, PDIA2, RNF43, BTN1A1, DISP1, DISP2, OLFM1, RNF128, EOGT, MXRA8, FKBP9, CLEC4G, LY6E, RTN4R, SLC22A3, PARM1, H6PD, SLC1A3, EFNB1, FAM171A2, FUT7, ADGRG7, ST8SIA4, ST3GAL1, IL11RA1, PLXNA3, NAPSA, TNFSF13, CELA1, CP, GRIN2D, COL1A1, P4HA3, TREML2, TARM1, TNFSF9, CATSPERG2, COL18A1, CATS…	431	3708	22269	1.588504944473228	3.018697920234015E-4	3.0191532918305645E-4	3.012260247785289E-4
GOTERM_CC_DIRECT	GO:0016020~membrane	193	41.50537634408602	1.5329533449037698E-4	SLC23A2, PGLYRP2, KDELR1, FRMPD1, XYLT1, SLA2, CMAH, FGFRL1, AQP1, C1GALT1C1, HERC2, PRKACA, VSTM5, GBP7, PAQR3, PTOV1, SYTL3, SYTL2, SOAT1, RNF128, MXRA8, PRKCQ, KCTD12, RNF122, SLC22A3, MTMR2, RRAD, MGST2, XKRX, FAM171A2, TESPA1, RRAS, ST8SIA4, ST3GAL1, IL11RA1, TRPM4, TMEM184A, MYH7B, STARD10, TNFSF13, PTK2, GRIN2D, TREML1, VANGL1, XKR9, TREML2, TNFSF9, CATSPERG2, CATSPERG1, NRSN2, CD3G, SLC6A…	419	7861	21095	1.236075559869438	0.05933624172486329	0.015291209615415104	0.015061266613679538
UP_SEQ_FEATURE	TOPO_DOM:Extracellular	71	15.268817204301074	3.4604666332423953E-4	CATSPERG2, SLC23A2, CATSPERG1, CD84, GPR65, ITGB3, ITGA2B, CD3G, IL1RAP, ITGAL, FGFRL1, SLC6A3, AQP1, ADORA3, ENPP1, FCER1A, RNF150, VSTM5, NEO1, PDGFRB, H60B, RNF43, GPR34, MRGPRX1, BTN1A1, IL17RC, TNFRSF1A, MMP14, CEACAM1, PLSCR4, MXRA8, FLT3L, ITGA6, IL9R, CLEC4G, CX3CR1, PARM1, SELPLG, AMIGO3, PTGER2, SLC1A3, CXCR4, IL1RL1, EFNB1, FAM171A2, ADGRG7, PRRG2, AB124611, GABRD, MPZL1, IL11RA1, PLXN…	431	2414	22269	1.5196533369728402	0.36541498181434706	0.19208069453111046	0.1916421541326376
UP_KW_DOMAIN	KW-1133~Transmembrane helix	144	30.967741935483872	4.212554292581153E-4	SLC23A2, GALNT14, CD84, KDELR1, GPR65, ITGA2B, XYLT1, TCAM1, SAYSD1, IL1RAP, TMEM141, GALNT10, FGFRL1, AQP1, TMEM143, C1GALT1C1, ADORA3, ENPP1, VSTM5, PDGFRB, RNF43, BTN1A1, PAQR3, SPNS2, LMTK3, CASK, DISP1, DISP2, CLIP1, RNF128, SOAT1, MXRA8, RNF122, CLEC4G, SLC22A3, PARM1, SLC1A3, MGST2, XKRX, EFNB1, FAM171A2, LDHA, FUT7, ADGRG7, ST8SIA4, ST3GAL1, IL11RA1, TRPM4, PLXNA3, TMEM184A, TNFSF13, CP, …	302	5644	14855	1.2549927016206628	0.00964411058192527	0.004844437436468326	0.004212554292581153
UP_SEQ_FEATURE	TOPO_DOM:Cytoplasmic	90	19.35483870967742	4.3854039847285493E-4	CATSPERG2, RTP4, SLC23A2, CATSPERG1, GALNT14, CD84, KDELR1, GPR65, ITGB3, ITGA2B, XYLT1, CD3G, IL1RAP, ITGAL, GALNT10, FGFRL1, SLC6A3, AQP1, C1GALT1C1, ADORA3, ENPP1, FCER1A, SCD1, RNF150, VSTM5, NEO1, PDGFRB, H60B, RNF43, GPR34, MRGPRX1, BTN1A1, PAQR3, IL17RC, TNFRSF1A, MMP14, CEACAM1, SOAT1, PLSCR4, MXRA8, CHST1, FLT3L, ITGA6, IL9R, CLEC4G, PPP1R15A, CX3CR1, PARM1, SELPLG, AMIGO3, PTGER2, SLC1A…	431	3276	22269	1.4194564136559495	0.4380646511069073	0.19208069453111046	0.1916421541326376
GOTERM_CC_DIRECT	GO:0005886~plasma membrane	151	32.47311827956989	0.002215461022295863	SLC23A2, ANKRD13B, CD84, GPR65, FRMPD1, ITGA2B, TCAM1, IL1RAP, SLA2, FGFRL1, AQP1, RIMS1, HERC2, RGS1, ADORA3, CAPN2, COTL1, ENPP1, PRKACA, VSTM5, GPR179, PDGFRB, RNF43, DAPK1, SPNS2, PTOV1, CASK, SYTL3, SYTL2, DISP2, MXRA8, PRKCQ, KCTD12, CLEC4G, LY6E, RTN4R, SLC22A3, PARM1, TSG101, RRAD, ARHGEF28, SLC1A3, ARHGAP18, MGST2, EFNB1, SCIN, RRAS, NLRP6, ADGRG7, INPP5J, RHPN2, TRPM4, PLXNA3, TMEM184A,…	419	6199	21095	1.226368022250105	0.5872650237225661	0.14732815798267487	0.145112696960379
UP_KW_DOMAIN	KW-0812~Transmembrane	146	31.397849462365592	0.0066701568784681	SLC23A2, GALNT14, CD84, KDELR1, GPR65, ITGA2B, XYLT1, TCAM1, SAYSD1, IL1RAP, TMEM141, GALNT10, FGFRL1, AQP1, TMEM143, C1GALT1C1, ADORA3, ENPP1, VSTM5, GPR179, PDGFRB, RNF43, BTN1A1, PAQR3, SPNS2, LMTK3, CASK, DISP1, DISP2, CLIP1, RNF128, SOAT1, MXRA8, RNF122, CLEC4G, SLC22A3, PARM1, SLC1A3, MGST2, XKRX, EFNB1, FAM171A2, LDHA, FUT7, ADGRG7, ST8SIA4, ST3GAL1, IL11RA1, TRPM4, PLXNA3, TMEM184A, TNFSF…	302	6094	14855	1.1784634544454757	0.1426658598697692	0.05113786940158877	0.04446771252312067
UP_KW_CELLULAR_COMPONENT	KW-1003~Cell membrane	94	20.21505376344086	0.019419435151490548	CATSPERG2, ANKRD13B, SLC23A2, CD84, GPR65, ITGB3, FRMPD1, IL1RAP, ITGAL, SLA2, FGFRL1, SLC6A3, AQP1, RIMS1, SMPD2, RGS1, ADORA3, PSD3, CAPN2, ENPP1, FCER1A, PRKACA, VSTM5, NEO1, GPR179, PDGFRB, H60B, RNF43, GPR34, MRGPRX1, SPNS2, PTOV1, CASK, IL17RC, TNFRSF1A, RHOB, SYTL2, APBB1IP, CEACAM1, SLC7A8, MXRA8, FLT3L, ITGA6, PRKCQ, KCTD12, IL9R, CLEC4G, LY6E, RTN4R, CX3CR1, SLC22A3, PARM1, SELPLG, RRAD…	376	3637	17881	1.2291036568600495	0.5253596147377426	0.1844846339391602	0.1844846339391602
UP_KW_PTM	KW-0325~Glycoprotein	118	25.376344086021508	0.03329456182719157	SLC23A2, CD84, PGLYRP2, GPR65, ITGA2B, XYLT1, IL1RAP, IFI30, GALNT10, FGFRL1, AQP1, ADORA3, ENPP1, VSTM5, PDGFRB, PDIA2, RNF43, BTN1A1, DISP1, DISP2, OLFM1, RNF128, EOGT, MXRA8, FKBP9, CLEC4G, LY6E, RTN4R, SLC22A3, PARM1, H6PD, SLC1A3, EFNB1, FAM171A2, FUT7, ADGRG7, ST8SIA4, ST3GAL1, IL11RA1, PLXNA3, NAPSA, TNFSF13, CELA1, CP, GRIN2D, COL1A1, P4HA3, TREML2, TARM1, ETL4, TNFSF9, CATSPERG2, COL18A1…	318	4145	12967	1.1608333143667826	0.5853819502777411	0.7262477971974812	0.7262477971974812
UP_KW_PTM	KW-1015~Disulfide bond	95	20.43010752688172	0.05379613312573935	CATSPERG2, COL18A1, GALNT14, CD84, PGLYRP2, TRIO, GPR65, ITGB3, ITGA2B, PCSK9, XYLT1, CD3G, IL1RAP, CXCL3, ITGAL, IFI30, GALNT10, FGFRL1, SLC6A3, ADORA3, ENPP1, FCER1A, TPSAB1, NEO1, PDGFRB, PDIA2, RNF43, GPR34, BTN1A1, RNASE4, IL17RC, TNFRSF1A, OLFM1, MMP14, CEACAM1, SOAT1, SLC7A8, PALLD, MXRA8, FLT3L, ITGA6, CLEC4G, LY6E, RTN4R, WFDC12, CX3CR1, SELPLG, AMIGO3, PTGER2, SEMA3A, NTN4, CXCR4, AFP, …	318	3315	12967	1.1685638938691103	0.7625333188789086	0.7262477971974812	0.7262477971974812
UP_KW_DOMAIN	KW-0732~Signal	109	23.440860215053764	0.07868209794332437	CD84, PGLYRP2, ITGA2B, TCAM1, IL1RAP, IFI30, FGFRL1, ADORA3, VSTM5, GPR179, PDGFRB, PDIA2, RNF43, BTN1A1, LMTK3, RNASE4, OLFM1, CLIP1, RNF128, EOGT, MXRA8, PADI3, FKBP9, LY6E, RTN4R, WFDC12, PFKFB4, PARM1, H6PD, EFNB1, FAM171A2, ADGRG7, ST8SIA4, HCRT, IL11RA1, PLXNA3, NAPSA, CTLA2A, CELA1, PPBP, CP, GRIN2D, COL1A1, TREML1, COL5A3, P4HA3, TREML2, TARM1, B430306N03RIK, CATSPERG2, COL18A1, CATSPERG1…	302	4744	14855	1.1301797739633472	0.8481486246729555	0.30161470878274343	0.26227365981108125
UP_SEQ_FEATURE	TRANSMEM:Helical	138	29.677419354838708	0.19409919856633	SLC23A2, GALNT14, CD84, KDELR1, GPR65, ITGA2B, XYLT1, TCAM1, SAYSD1, IL1RAP, TMEM141, FGFRL1, AQP1, TMEM143, C1GALT1C1, ADORA3, ENPP1, VSTM5, GPR179, PDGFRB, RNF43, BTN1A1, PAQR3, SPNS2, LMTK3, CASK, DISP1, DISP2, CLIP1, RNF128, SOAT1, MXRA8, RNF122, SLC22A3, PARM1, SLC1A3, MGST2, XKRX, EFNB1, FAM171A2, LDHA, FUT7, IL11RA1, TRPM4, PLXNA3, TMEM184A, TNFSF13, CP, GRIN2D, VANGL1, TREML1, G6PC3, XKR9…	431	6650	22269	1.0722125499363258	1.0	1.0	0.9984767707539984
UP_KW_CELLULAR_COMPONENT	KW-0472~Membrane	200	43.01075268817204	0.24664097490224549	SLC23A2, PGLYRP2, KDELR1, FRMPD1, TCAM1, XYLT1, SLA2, FGFRL1, AQP1, C1GALT1C1, PRKACA, VSTM5, GPR179, GBP7, PAQR3, PTOV1, SYTL3, SYTL2, SOAT1, RNF128, MXRA8, PRKCQ, KCTD12, RNF122, SLC22A3, MTMR2, RRAD, MGST2, XKRX, FAM171A2, LDHA, TESPA1, RRAS, ST8SIA4, ST3GAL1, IL11RA1, TRPM4, TMEM184A, MYH7B, STARD10, TNFSF13, CP, PTK2, GRIN2D, TREML1, VANGL1, XKR9, TREML2, TNFSF9, CATSPERG2, CATSPERG1, NRSN2,…	376	9152	17881	1.0392449970242523	0.9999788126897884	1.0	1.0
GOTERM_CC_DIRECT	GO:0016021~integral component of membrane	131	28.172043010752688	0.4271483873323325	SLC23A2, GALNT14, CD84, KDELR1, GPR65, XYLT1, SAYSD1, IL1RAP, TMEM141, GALNT10, AQP1, TMEM143, C1GALT1C1, ADORA3, ENPP1, VSTM5, GPR179, PDGFRB, RNF43, BTN1A1, PAQR3, SPNS2, LMTK3, CASK, DISP1, DISP2, CLIP1, RNF128, SOAT1, MXRA8, RNF122, SLC22A3, PARM1, SLC1A3, MGST2, XKRX, EFNB1, FAM171A2, LDHA, FUT7, ST8SIA4, ST3GAL1, IL11RA1, TRPM4, PLXNA3, TMEM184A, TNFSF13, CP, GRIN2D, VANGL1, TREML1, G6PC3, …	419	6452	21095	1.0222154570487108	1.0	1.0	0.9874371859296482
UP_KW_MOLECULAR_FUNCTION	KW-0675~Receptor	47	10.10752688172043	0.9880270661811642	RTN4R, CX3CR1, CD84, KDELR1, PTGER2, GPR65, ITGB3, ITGA2B, CXCR4, CD3G, IL1RAP, ITGAL, FGFRL1, OLFR765, IL1RL1, MFSD6, ADGRG7, ADORA3, FCER1A, GABRD, IL11RA1, PLXNA3, GPR179, PDGFRB, GPR34, MRGPRX1, P2RY14, PAQR3, LILRB4A, IL17RC, GRIN2D, TNFRSF1A, TREML1, CEACAM1, AXL, TREML2, TARM1, ITGA6, CLEC2I, FOLR2, RAMP1, CRLF1, IL9R, B430306N03RIK, LGR4, OLFR490	269	2712	12037	0.7754863418539111	1.0	1.0	1.0
Annotation Cluster 3	Enrichment Score: 2.148219654868652
Category	Term	Count	%	PValue	Genes	List Total	Pop Hits	Pop Total	Fold Enrichment	Bonferroni	Benjamini	FDR
UP_SEQ_FEATURE	DOMAIN:PH	15	3.225806451612903	6.89687960289569E-4	PHLPP1, RTKN, TRIO, ARHGEF28, PLEK, DAB2IP, GAB3, ARHGAP15, FGD2, APBB1IP, CYTH2, DOK2, FGD6, PSD3, KIF1B	431	265	22269	2.9246158560609374	0.5960897739400235	0.22656249495512343	0.22604522898490625
INTERPRO	IPR001849:Pleckstrin homology domain	15	3.225806451612903	8.902434266867904E-4	PHLPP1, RTKN, TRIO, ARHGEF28, PLEK, DAB2IP, GAB3, ARHGAP15, FGD2, APBB1IP, CYTH2, DOK2, FGD6, PSD3, KIF1B	416	263	20758	2.8459527639660718	0.5029935842594211	0.30886480884214557	0.30886480884214557
INTERPRO	IPR011993:Pleckstrin homology-like domain	20	4.301075268817205	9.85644695776478E-4	NUMBL, MTMR2, PHLPP1, TRIO, ARHGEF28, FRMPD1, PLEK, DAB2IP, TBC1D8, GAB3, ARHGAP15, PTK2, FGD2, ENAH, APBB1IP, CYTH2, DOK2, FGD6, PSD3, KIF1B	416	425	20758	2.348190045248869	0.538887231562909	0.30886480884214557	0.30886480884214557
SMART	SM00233:PH	14	3.010752688172043	0.003832455373371784	RTKN, TRIO, ARHGEF28, PLEK, DAB2IP, GAB3, ARHGAP15, FGD2, APBB1IP, CYTH2, DOK2, FGD6, PSD3, KIF1B	233	254	10617	2.511540671150012	0.48929755530086805	0.6706796903400621	0.6706796903400621
UP_KW_MOLECULAR_FUNCTION	KW-0344~Guanine-nucleotide releasing factor	7	1.5053763440860215	0.16911107530677277	CYTH2, TRIO, FGD6, ARHGEF28, PSD3, SERGEF, FGD2	269	167	12037	1.8756316363555419	0.9999986614431625	1.0	1.0
GOTERM_MF_DIRECT	GO:0005085~guanyl-nucleotide exchange factor activity	7	1.5053763440860215	0.32896606795308014	CYTH2, TRIO, FGD6, ARHGEF28, PSD3, SERGEF, FGD2	385	227	18600	1.489787745294353	1.0	1.0	1.0
Annotation Cluster 4	Enrichment Score: 1.7438010035967089
Category	Term	Count	%	PValue	Genes	List Total	Pop Hits	Pop Total	Fold Enrichment	Bonferroni	Benjamini	FDR
UP_SEQ_FEATURE	REGION:Calmodulin-binding	6	1.2903225806451613	0.0038141250484046603	CAMK1D, DAPK1, RRAD, ITPKA, CASK, TRPM4	431	54	22269	5.7409126063418405	0.9934043334343534	0.5011760313603724	0.500031793845851
UP_KW_MOLECULAR_FUNCTION	KW-0112~Calmodulin-binding	9	1.935483870967742	0.015808866589294722	AKAP12, CAMK1D, DAPK1, RRAD, ITPKA, ATP2B4, CASK, MYH14, TRPM4	269	145	12037	2.7774131521599794	0.6875361964174431	0.5770236305092573	0.5770236305092573
GOTERM_MF_DIRECT	GO:0005516~calmodulin binding	10	2.1505376344086025	0.023450096019601636	AKAP12, CEACAM1, CAMK1D, DAPK1, RRAD, ITPKA, ATP2B4, CASK, MYH14, TRPM4	385	200	18600	2.4155844155844157	0.9999999746017673	1.0	1.0
GOTERM_MF_DIRECT	GO:0004683~calmodulin-dependent protein kinase activity	3	0.6451612903225806	0.0748782521423043	CAMK1D, DAPK1, ITPKA	385	22	18600	6.587957497048406	1.0	1.0	1.0
Annotation Cluster 5	Enrichment Score: 1.725145463748351
Category	Term	Count	%	PValue	Genes	List Total	Pop Hits	Pop Total	Fold Enrichment	Bonferroni	Benjamini	FDR
GOTERM_MF_DIRECT	GO:0003779~actin binding	18	3.870967741935484	0.0033834166989226734	MYH7B, TPM4, CXCR4, CAPG, SSH3, PTK2, ENAH, CSRP3, CEACAM1, INF2, SCIN, PALLD, COTL1, MYH14, S100A4, DMD, PLEC	385	392	18600	2.2183938510469123	0.9177347135661467	1.0	1.0
UP_KW_MOLECULAR_FUNCTION	KW-0009~Actin-binding	12	2.5806451612903225	0.03778330767052554	ENAH, MYH7B, CSRP3, INF2, SCIN, TPM4, PALLD, COTL1, MYH14, CAPG, DMD, PLEC	269	268	12037	2.003606502801975	0.939893598558694	0.7503823580491489	0.7503823580491489
GOTERM_MF_DIRECT	GO:0051015~actin filament binding	10	2.1505376344086025	0.05222857124758436	MYH7B, SCIN, TPM4, GAS2, COTL1, MYH14, CAPG, DMD, CTNNAL1, PLEC	385	232	18600	2.082400358262427	1.0	1.0	1.0
Annotation Cluster 6	Enrichment Score: 1.6417947124893482
Category	Term	Count	%	PValue	Genes	List Total	Pop Hits	Pop Total	Fold Enrichment	Bonferroni	Benjamini	FDR
UP_KW_DOMAIN	KW-0393~Immunoglobulin domain	24	5.161290322580645	2.9470899820828082E-5	PDGFRB, CD84, TRIO, AMIGO3, BTN1A1, SEMA3A, LSAMP, CD3G, IL1RAP, LILRB4A, FGFRL1, TREML1, IL1RL1, CEACAM1, PALLD, AXL, TREML2, TARM1, MXRA8, FCER1A, NEO1, MPZL1, CRLF1, IL11RA1	302	437	14855	2.70144119296225	6.776110021186055E-4	6.778306958790459E-4	5.894179964165616E-4
UP_SEQ_FEATURE	DOMAIN:Ig-like C2-type 2	10	2.1505376344086025	0.0020676060144962935	PDGFRB, IL1RL1, CEACAM1, AXL, PALLD, TARM1, IL1RAP, LILRB4A, NEO1, FGFRL1	431	145	22269	3.5633250660052807	0.9341019779288079	0.3558977123571203	0.35508516050242367
UP_SEQ_FEATURE	DOMAIN:Ig-like C2-type 1	10	2.1505376344086025	0.002166804945857658	PDGFRB, IL1RL1, CEACAM1, AXL, PALLD, TARM1, IL1RAP, LILRB4A, NEO1, FGFRL1	431	146	22269	3.5389187299367513	0.9421713415752637	0.3558977123571203	0.35508516050242367
INTERPRO	IPR003599:Immunoglobulin subtype	23	4.946236559139785	0.005990996425408953	PDGFRB, CD84, TRIO, AMIGO3, BTN1A1, SEMA3A, LSAMP, IL1RAP, FGFRL1, TREML1, IL1RL1, CEACAM1, PALLD, AXL, TREML2, TARM1, MXRA8, FCER1A, VSTM5, NEO1, MPZL1, B430306N03RIK, IL11RA1	416	611	20758	1.878359876620924	0.991058718351146	0.7687687740630709	0.7687687740630709
UP_SEQ_FEATURE	DOMAIN:Ig-like C2-type 3	7	1.5053763440860215	0.011327797370086884	PDGFRB, IL1RL1, CEACAM1, PALLD, IL1RAP, NEO1, FGFRL1	431	97	22269	3.728633960819958	0.9999996846786141	1.0	0.9984767707539984
SMART	SM00409:IG	23	4.946236559139785	0.014450473140312378	PDGFRB, CD84, TRIO, AMIGO3, BTN1A1, SEMA3A, LSAMP, IL1RAP, FGFRL1, TREML1, IL1RL1, CEACAM1, PALLD, AXL, TREML2, TARM1, MXRA8, FCER1A, VSTM5, NEO1, MPZL1, B430306N03RIK, IL11RA1	233	611	10617	1.7152701193428066	0.9217058322867445	1.0	1.0
UP_SEQ_FEATURE	DOMAIN:Ig-like	24	5.161290322580645	0.05228966355861671	PDGFRB, CD84, TRIO, BTN1A1, SEMA3A, LSAMP, TCAM1, CD3G, IL1RAP, LILRB4A, FGFRL1, IL1RL1, CEACAM1, PALLD, AXL, TREML2, TARM1, MXRA8, FCER1A, H2-OA, NEO1, MPZL1, B430306N03RIK, IL11RA1	431	827	22269	1.4994402937966596	1.0	1.0	0.9984767707539984
INTERPRO	IPR013783:Immunoglobulin-like fold	34	7.311827956989248	0.10276914176578907	RBPJL, CD84, TRIO, AMIGO3, SEMA3A, TCAM1, CD3G, MOSPD3, IL1RAP, FGFRL1, IL1RL1, ADORA3, FCER1A, H2-OA, VSTM5, NEO1, MPZL1, IL11RA1, PLXNA3, PDGFRB, BTN1A1, LSAMP, LILRB4A, TREML1, CEACAM1, PALLD, AXL, TREML2, TARM1, MXRA8, RIMBP3, CRLF1, IL9R, B430306N03RIK	416	1312	20758	1.2931153259849906	1.0	1.0	1.0
INTERPRO	IPR003598:Immunoglobulin subtype 2	9	1.935483870967742	0.11398144763389709	PDGFRB, IL1RL1, CEACAM1, TRIO, PALLD, LSAMP, CD3G, NEO1, FGFRL1	416	242	20758	1.8557493642720915	1.0	1.0	1.0
SMART	SM00408:IGc2	9	1.935483870967742	0.1610674432851359	PDGFRB, IL1RL1, CEACAM1, TRIO, PALLD, LSAMP, CD3G, NEO1, FGFRL1	233	242	10617	1.6946227787039336	0.9999999999999551	1.0	1.0
INTERPRO	IPR007110:Immunoglobulin-like domain	24	5.161290322580645	0.28319573067336123	PDGFRB, CD84, TRIO, AMIGO3, BTN1A1, SEMA3A, LSAMP, TCAM1, IL1RAP, LILRB4A, FGFRL1, IL1RL1, CEACAM1, PALLD, AXL, TREML2, TARM1, MXRA8, FCER1A, H2-OA, NEO1, MPZL1, B430306N03RIK, IL11RA1	416	1007	20758	1.1892521579711253	1.0	1.0	1.0
UP_SEQ_FEATURE	DOMAIN:Ig-like C2-type 4	3	0.6451612903225806	0.3512041328337152	PDGFRB, PALLD, NEO1	431	64	22269	2.421947505800464	1.0	1.0	0.9984767707539984
INTERPRO	IPR013098:Immunoglobulin I-set	5	1.0752688172043012	0.3570214477200449	TRIO, PALLD, LSAMP, NEO1, FGFRL1	416	151	20758	1.652286041772797	1.0	1.0	1.0
Annotation Cluster 7	Enrichment Score: 1.5610565307103148
Category	Term	Count	%	PValue	Genes	List Total	Pop Hits	Pop Total	Fold Enrichment	Bonferroni	Benjamini	FDR
INTERPRO	IPR001557:L-lactate/malate dehydrogenase	3	0.6451612903225806	0.007834586232489895	LDHC, UEVLD, LDHA	416	7	20758	21.3853021978022	0.9979178800782941	0.7687687740630709	0.7687687740630709
INTERPRO	IPR022383:Lactate/malate dehydrogenase, C-terminal	3	0.6451612903225806	0.007834586232489895	LDHC, UEVLD, LDHA	416	7	20758	21.3853021978022	0.9979178800782941	0.7687687740630709	0.7687687740630709
INTERPRO	IPR001236:Lactate/malate dehydrogenase, N-terminal	3	0.6451612903225806	0.007834586232489895	LDHC, UEVLD, LDHA	416	7	20758	21.3853021978022	0.9979178800782941	0.7687687740630709	0.7687687740630709
INTERPRO	IPR015955:Lactate dehydrogenase/glycoside hydrolase, family 4, C-terminal	3	0.6451612903225806	0.010308690704612457	LDHC, UEVLD, LDHA	416	8	20758	18.712139423076923	0.9997067020923356	0.8991469114578644	0.8991469114578644
GOTERM_BP_DIRECT	GO:0019752~carboxylic acid metabolic process	3	0.6451612903225806	0.04913264954822244	LDHC, UEVLD, LDHA	402	18	20119	8.341210613598673	1.0	1.0	1.0
GOTERM_MF_DIRECT	GO:0016616~oxidoreductase activity, acting on the CH-OH group of donors, NAD or NADP as acceptor	4	0.8602150537634409	0.11784379411620492	LDHC, UEVLD, HSD3B7, LDHA	385	58	18600	3.3318405732198833	1.0	1.0	1.0
GOTERM_BP_DIRECT	GO:0005975~carbohydrate metabolic process	6	1.2903225806451613	0.41178988914099235	LDHC, UEVLD, LDHA, H6PD, CHST1, PYGL	402	211	20119	1.423144938813044	1.0	1.0	1.0
Annotation Cluster 8	Enrichment Score: 1.5137209673343284
Category	Term	Count	%	PValue	Genes	List Total	Pop Hits	Pop Total	Fold Enrichment	Bonferroni	Benjamini	FDR
GOTERM_BP_DIRECT	GO:0050919~negative chemotaxis	6	1.2903225806451613	6.95297219723012E-4	RTN4R, ITGB3, SEMA3A, APOA1, LGR4, PLXNA3	402	36	20119	8.341210613598673	0.824521492058382	0.3812233185275598	0.38107095109409556
INTERPRO	IPR016201:Plexin-like fold	3	0.6451612903225806	0.19027386096196444	ITGB3, SEMA3A, PLXNA3	416	40	20758	3.742427884615385	1.0	1.0	1.0
SMART	SM00423:PSI	3	0.6451612903225806	0.2174139840404594	ITGB3, SEMA3A, PLXNA3	233	40	10617	3.417489270386266	1.0	1.0	1.0

## Sheet: DAVID clustering A1B vs CB3
nnotation Cluster 1	Enrichment Score: 3.497347792648284
Category	Term	Count	%	PValue	Genes	List Total	Pop Hits	Pop Total	Fold Enrichment	Bonferroni	Benjamini	FDR
UP_KW_BIOLOGICAL_PROCESS	KW-0391~Immunity	25	7.142857142857142	1.5261353030297705E-5	CX3CR1, SLFN8, PGLYRP2, PTPN22, IFIT1, SLA2, PIK3CG, PTMS, OAS1G, MFSD6, KCNN4, OASL2, TRPM4, GBP5, TGTP2, RSAD2, MX2, DAB2IP, PARP14, TEC, OAS2, AXL, IRF7, TRIM14, LGR4	145	699	10832	2.6717971486359824	0.0012963838737856115	0.001297215007575305	0.001297215007575305
GOTERM_BP_DIRECT	GO:0002376~immune system process	22	6.2857142857142865	9.46783081158367E-5	CX3CR1, GBP5, SLFN8, PGLYRP2, RSAD2, DAB2IP, PTPN22, SLA2, IFIT1, PARP14, PIK3CG, PTMS, MFSD6, TEC, OAS2, AXL, IRF7, TRIM14, KCNN4, LGR4, TRPM4, OASL2	302	552	20119	2.6551132546309626	0.18356708941048705	0.07693456738676378	0.07671906439688489
UP_KW_BIOLOGICAL_PROCESS	KW-0399~Innate immunity	14	4.0	0.0011397894762464817	CX3CR1, TGTP2, RSAD2, MX2, DAB2IP, IFIT1, PARP14, OAS1G, OAS2, AXL, IRF7, TRIM14, LGR4, OASL2	145	365	10832	2.8653377420878603	0.09238714284402771	0.03229403516031698	0.03229403516031698
GOTERM_BP_DIRECT	GO:0045087~innate immune response	21	6.0	0.006222152618095819	CX3CR1, TGTP2, TRIM30A, RSAD2, MX2, DAB2IP, IRGM2, SLA, IFIT1, PARP14, PTK2, OAS1G, OAS2, FES, AXL, IRF7, IGTP, TRIM14, TRIM34B, LGR4, OASL2	302	721	20119	1.9403652028547547	0.9999984379127849	0.5794717786070107	0.5778486083588117
Annotation Cluster 2	Enrichment Score: 2.416491101874312
Category	Term	Count	%	PValue	Genes	List Total	Pop Hits	Pop Total	Fold Enrichment	Bonferroni	Benjamini	FDR
INTERPRO	IPR011993:Pleckstrin homology-like domain	18	5.142857142857142	2.5092186695015433E-4	NUMBL, MTMR2, PHLPP1, TRIO, ARHGEF28, FRMPD1, PLEK, DAB2IP, TBC1D8, NBEAL2, MYO7A, PTK2, APBB1IP, DOK2, TEC, GRB10, PHLDA2, ARHGEF40	312	425	20758	2.8178280542986425	0.15008401266721716	0.1625973697837	0.1625973697837
UP_SEQ_FEATURE	DOMAIN:PH	11	3.1428571428571432	0.004874626015906043	APBB1IP, DOK2, PHLPP1, TEC, TRIO, ARHGEF28, PLEK, DAB2IP, GRB10, PHLDA2, ARHGEF40	318	265	22269	2.906835172659309	0.9952554923027895	1.0	1.0
INTERPRO	IPR001849:Pleckstrin homology domain	11	3.1428571428571432	0.006473707335352114	APBB1IP, DOK2, PHLPP1, TEC, TRIO, ARHGEF28, PLEK, DAB2IP, GRB10, PHLDA2, ARHGEF40	312	263	20758	2.7827093692112705	0.9851328280370942	0.6991603922180283	0.6991603922180283
SMART	SM00233:PH	10	2.857142857142857	0.027252272224749675	APBB1IP, DOK2, TEC, TRIO, ARHGEF28, PLEK, DAB2IP, GRB10, PHLDA2, ARHGEF40	179	254	10617	2.3351515418114634	0.986937228576298	0.922490389010788	0.922490389010788
Annotation Cluster 3	Enrichment Score: 2.2912668246719745
Category	Term	Count	%	PValue	Genes	List Total	Pop Hits	Pop Total	Fold Enrichment	Bonferroni	Benjamini	FDR
GOTERM_CC_DIRECT	GO:0005604~basement membrane	8	2.2857142857142856	0.002110565774944186	COL18A1, SPARC, ANXA2, COL4A1, NTN4, CASK, NTN5, ITGA6	314	120	21095	4.478768577494693	0.49992497395255675	0.17306639354542325	0.17095582777047907
UP_KW_CELLULAR_COMPONENT	KW-0084~Basement membrane	5	1.4285714285714286	0.003365200155053185	COL18A1, SPARC, ANXA2, COL4A1, NTN4	279	40	17881	8.011200716845877	0.11427743223907627	0.06057360279095733	0.06057360279095733
UP_KW_CELLULAR_COMPONENT	KW-0272~Extracellular matrix	10	2.857142857142857	0.018827373332200522	COL1A1, COL18A1, ECM1, SPARC, ANXA2, COL4A1, NTN4, LTBP4, MATN1, ADAMTS6	279	256	17881	2.5035002240143367	0.4955301144919021	0.22592847998640625	0.22592847998640625
Annotation Cluster 4	Enrichment Score: 2.249680338353421
Category	Term	Count	%	PValue	Genes	List Total	Pop Hits	Pop Total	Fold Enrichment	Bonferroni	Benjamini	FDR
GOTERM_MF_DIRECT	GO:0051015~actin filament binding	13	3.7142857142857144	2.7128779560038846E-4	MYH7B, TPM4, MYO7A, RCSD1, LIMD2, ADD2, SCIN, COTL1, GAS2, ZFP185, HCLS1, DMD, PLS1	288	232	18600	3.6188936781609193	0.15069542351768006	0.12056533695947685	0.11996451302114058
GOTERM_MF_DIRECT	GO:0003779~actin binding	15	4.285714285714286	0.003227583269073977	MYH7B, TPM4, CXCR4, MYO7A, SSH3, PTK2, ADD2, SMTN, SCIN, PALLD, COTL1, HCLS1, DMD, FXYD5, PLS1	288	392	18600	2.471301020408163	0.8571767599300276	0.33569833374119923	0.3340254184567747
GOTERM_CC_DIRECT	GO:0005884~actin filament	6	1.7142857142857144	0.016056404515350127	TPM4, PALLD, GAS2, COTL1, HCLS1, PLS1	314	99	21095	4.071607797722447	0.9950543126125506	0.4662448926225798	0.46055897929791423
UP_KW_MOLECULAR_FUNCTION	KW-0009~Actin-binding	9	2.571428571428571	0.07133827989596127	MYH7B, SCIN, TPM4, PALLD, COTL1, DMD, MYO7A, PLS1, ADD2	197	268	12037	2.0519168118796878	0.9912323577389898	0.7609416522235868	0.7609416522235868
Annotation Cluster 5	Enrichment Score: 2.1605755001975084
Category	Term	Count	%	PValue	Genes	List Total	Pop Hits	Pop Total	Fold Enrichment	Bonferroni	Benjamini	FDR
INTERPRO	IPR007743:Interferon-inducible GTPase	4	1.1428571428571428	0.0023000424004248434	TGTP2, IGTP, IRGM2, GM12250	312	18	20758	14.784900284900285	0.7751100553717729	0.6788798303535518	0.6788798303535518
UP_SEQ_FEATURE	DOMAIN:IRG-type G	4	1.1428571428571428	0.002337939067888503	TGTP2, IGTP, IRGM2, GM12250	318	19	22269	14.742800397219463	0.9229299526252719	0.8533477597793035	0.8533477597793035
GOTERM_BP_DIRECT	GO:0035458~cellular response to interferon-beta	6	1.7142857142857144	0.0028781870866420164	TGTP2, IGTP, IRGM2, IFIT1, MNDAL, OAS1G	302	65	20119	6.149465104431992	0.997917041254653	0.4742366722759384	0.47290827823594983
GOTERM_BP_DIRECT	GO:0006952~defense response	5	1.4285714285714286	0.14723462293860443	TGTP2, IGTP, STAT4, IRGM2, CXCL3	302	136	20119	2.449235488897546	1.0	1.0	0.9976646426903316
Annotation Cluster 6	Enrichment Score: 2.1331896062466007
Category	Term	Count	%	PValue	Genes	List Total	Pop Hits	Pop Total	Fold Enrichment	Bonferroni	Benjamini	FDR
GOTERM_BP_DIRECT	GO:0045071~negative regulation of viral genome replication	7	2.0	2.469728505882158E-4	RSAD2, OAS2, MX2, ISG15, MNDAL, OAS1G, OASL2	302	59	20119	7.903973509933775	0.4108539615318366	0.13225396148998955	0.13188350221410722
GOTERM_BP_DIRECT	GO:0009615~response to virus	8	2.2857142857142856	7.199208445916634E-4	RSAD2, OAS2, MX2, ISG15, IFI27L2A, IFIT1, OAS1G, OASL2	302	99	20119	5.38337012509198	0.7861810820555792	0.2049859136886379	0.20441172345421596
INTERPRO	IPR006117:2-5-oligoadenylate synthetase, conserved site	3	0.8571428571428572	0.0059022651794504635	OAS2, OAS1G, OASL2	312	8	20758	24.949519230769234	0.9784202423321792	0.6991603922180283	0.6991603922180283
GOTERM_MF_DIRECT	GO:0001730~2'-5'-oligoadenylate synthetase activity	3	0.8571428571428572	0.00795149060902541	OAS2, OAS1G, OASL2	288	9	18600	21.527777777777775	0.9918189103064197	0.4351633951484815	0.4329948068005655
UP_SEQ_FEATURE	DOMAIN:2'-5'-oligoadenylate synthetase 1	3	0.8571428571428572	0.008429256362779292	OAS2, OAS1G, OASL2	318	10	22269	21.008490566037736	0.9999057120238267	1.0	1.0
INTERPRO	IPR006116:2-5-oligoadenylate synthetase, N-terminal	3	0.8571428571428572	0.009299911761332273	OAS2, OAS1G, OASL2	312	10	20758	19.959615384615386	0.9976528184396712	0.7532928526679141	0.7532928526679141
INTERPRO	IPR002934:Nucleotidyl transferase domain	3	0.8571428571428572	0.013373263289581952	OAS2, OAS1G, OASL2	312	12	20758	16.63301282051282	0.9998374202609084	0.7878067828771913	0.7878067828771913
INTERPRO	IPR026774:2'-5'-oligoadenylate synthase	3	0.8571428571428572	0.013373263289581952	OAS2, OAS1G, OASL2	312	12	20758	16.63301282051282	0.9998374202609084	0.7878067828771913	0.7878067828771913
INTERPRO	IPR018952:2'-5'-oligoadenylate synthetase 1, domain 2/C-terminal	3	0.8571428571428572	0.013373263289581952	OAS2, OAS1G, OASL2	312	12	20758	16.63301282051282	0.9998374202609084	0.7878067828771913	0.7878067828771913
GOTERM_BP_DIRECT	GO:0060700~regulation of ribonuclease activity	3	0.8571428571428572	0.015606694470433741	OAS2, OAS1G, OASL2	302	13	20119	15.373662761079979	0.9999999999999977	0.9035010690721372	0.9009702537526073
GOTERM_MF_DIRECT	GO:0003725~double-stranded RNA binding	4	1.1428571428571428	0.14035306359523603	OAS2, RFTN1, OAS1G, OASL2	288	84	18600	3.075396825396825	1.0	1.0	0.9966722129783694
Annotation Cluster 7	Enrichment Score: 2.1225883075313727
Category	Term	Count	%	PValue	Genes	List Total	Pop Hits	Pop Total	Fold Enrichment	Bonferroni	Benjamini	FDR
GOTERM_BP_DIRECT	GO:0071902~positive regulation of protein serine/threonine kinase activity	6	1.7142857142857144	6.649072069130746E-4	SLC27A1, PIH1D1, DAB2IP, IGTP, IRGM2, ADRB2	302	47	20119	8.504579399746373	0.7594205614139851	0.2049859136886379	0.20441172345421596
GOTERM_MF_DIRECT	GO:0043539~protein serine/threonine kinase activator activity	5	1.4285714285714286	0.013000997027127943	P2RX7, BMPR2, DAB2IP, IGTP, IRGM2	288	59	18600	5.47316384180791	0.9996209802807056	0.6020461700254631	0.5990459399422798
GOTERM_BP_DIRECT	GO:0043254~regulation of protein complex assembly	3	0.8571428571428572	0.0496017932898668	DAB2IP, IGTP, IRGM2	302	24	20119	8.327400662251655	1.0	1.0	0.9976646426903316
Annotation Cluster 8	Enrichment Score: 2.1209902038810857
Category	Term	Count	%	PValue	Genes	List Total	Pop Hits	Pop Total	Fold Enrichment	Bonferroni	Benjamini	FDR
UP_SEQ_FEATURE	DOMAIN:SH2	7	2.0	0.0041180005697641275	TEC, SH2D4B, FES, STAT4, GRB10, SLA, SLA2	318	106	22269	4.6245105019579915	0.9890948558181816	1.0	1.0
UP_KW_DOMAIN	KW-0727~SH2 domain	7	2.0	0.0049292085622255994	TEC, SH2D4B, FES, STAT4, GRB10, SLA, SLA2	219	107	14855	4.437545342039004	0.10301015492703847	0.08223326971428258	0.07849539381817881
INTERPRO	IPR000980:SH2 domain	7	2.0	0.00550228885398537	TEC, SH2D4B, FES, STAT4, GRB10, SLA, SLA2	312	107	20758	4.352564102564103	0.9719937748738567	0.6991603922180283	0.6991603922180283
SMART	SM00252:SH2	6	1.7142857142857144	0.029378674809260763	TEC, SH2D4B, FES, GRB10, SLA, SLA2	179	103	10617	3.4551174269132723	0.9907354756995328	0.922490389010788	0.922490389010788
Annotation Cluster 9	Enrichment Score: 2.005457475825
Category	Term	Count	%	PValue	Genes	List Total	Pop Hits	Pop Total	Fold Enrichment	Bonferroni	Benjamini	FDR
GOTERM_CC_DIRECT	GO:0009986~cell surface	28	8.0	5.8492017970393126E-5	CX3CR1, BMPR2, SPARC, CXCR4, SLC1A3, IL1RL1, CAPN5, FCER1A, DMD, NEO1, CDON, ANXA2, FZD5, IL17RC, TGFBR1, TREML1, VAMP8, TSPAN14, RTN4RL1, ADORA2B, AXL, KIT, LY6D, CD9, FLT3L, ITGA6, CLEC2I, RAMP1	314	794	21095	2.3691219175664617	0.019003064242143597	0.006395127298096315	0.006317137940802457
UP_SEQ_FEATURE	TOPO_DOM:Extracellular	48	13.714285714285715	0.016503714245510104	SLC46A3, CX3CR1, CATSPERG1, SLC27A1, BMPR2, PTGER2, CXCR4, SLC1A3, MRGPRE, ADRB2, EFNB1, IL1RL1, FAM171A2, GJC2, FCER1A, AB124611, RNF150, NEO1, CDON, TRPM4, PAQR8, RNF43, GPR34, FZD5, ATP2B4, IL17RC, TGFBR1, P2RX7, TREML1, PTPRE, GP9, MMP14, TSPAN14, SLCO4A1, ADORA2B, AXL, KIT, CD9, FLT3L, TNFSF9, ITGA6, CLEC2I, FXYD5, RAMP1, CLEC4G, LGR4, F2RL3, OLFR490	318	2414	22269	1.3924434509387067	0.999999987806373	1.0	1.0
UP_KW_MOLECULAR_FUNCTION	KW-0675~Receptor	30	8.571428571428571	0.9975835345663748	CX3CR1, BMPR2, KDELR1, PTGER2, CXCR4, MRGPRE, ADRB2, IL1RL1, MFSD6, GRB10, FCER1A, PAQR8, GPR34, FZD5, PAQR3, VMN1R82, IL17RC, TGFBR1, P2RX7, TREML1, RTN4RL1, ADORA2B, AXL, KIT, ITGA6, CLEC2I, RAMP1, LGR4, F2RL3, OLFR490	197	2712	12037	0.6759018013566328	1.0	1.0	1.0
Annotation Cluster 10	Enrichment Score: 1.8927993586978606
Category	Term	Count	%	PValue	Genes	List Total	Pop Hits	Pop Total	Fold Enrichment	Bonferroni	Benjamini	FDR
GOTERM_MF_DIRECT	GO:0016757~transferase activity, transferring glycosyl groups	11	3.1428571428571432	0.0019918416248519244	GALNT6, FUT7, MGAT4A, EOGT, QPRT, ST8SIA4, XYLT1, PYGL, UPP1, PARP14, PARP12	288	216	18600	3.288966049382716	0.6988914486860613	0.2997721645402146	0.2982782833215757
UP_KW_MOLECULAR_FUNCTION	KW-0328~Glycosyltransferase	11	3.1428571428571432	0.0032028988803287674	GALNT6, FUT7, MGAT4A, EOGT, QPRT, ST8SIA4, XYLT1, PYGL, UPP1, PARP14, PARP12	197	220	12037	3.0550761421319796	0.1856088539092241	0.18581844498407757	0.18581844498407757
GOTERM_BP_DIRECT	GO:0006486~protein glycosylation	4	1.1428571428571428	0.3287031699794394	GALNT6, FUT7, MGAT4A, ST8SIA4	302	135	20119	1.9739023792003925	1.0	1.0	0.9976646426903316
Annotation Cluster 11	Enrichment Score: 1.7055754967941037
Category	Term	Count	%	PValue	Genes	List Total	Pop Hits	Pop Total	Fold Enrichment	Bonferroni	Benjamini	FDR
UP_KW_DOMAIN	KW-0728~SH3 domain	9	2.571428571428571	0.012774356956465262	FCHSD1, TEC, TRIO, CASK, SLA, HCLS1, MYO7A, TRP53BP2, SLA2	219	211	14855	2.8932675452833863	0.24636439782681596	0.09367861768074524	0.08942049869525684
INTERPRO	IPR001452:Src homology-3 domain	9	2.571428571428571	0.018913297048157987	FCHSD1, TEC, TRIO, CASK, SLA, HCLS1, MYO7A, TRP53BP2, SLA2	312	222	20758	2.6972453222453225	0.9999957695316002	0.9235485732990454	0.9235485732990454
SMART	SM00326:SH3	9	2.571428571428571	0.019334658048139573	FCHSD1, TEC, TRIO, CASK, SLA, HCLS1, MYO7A, TRP53BP2, SLA2	179	200	10617	2.6690782122905032	0.9533587865234215	0.922490389010788	0.922490389010788
UP_SEQ_FEATURE	DOMAIN:SH3	8	2.2857142857142856	0.032229623050281556	TEC, TRIO, CASK, SLA, HCLS1, MYO7A, TRP53BP2, SLA2	318	212	22269	2.6425774296902813	0.9999999999999998	1.0	1.0
Annotation Cluster 12	Enrichment Score: 1.6273540603491718
Category	Term	Count	%	PValue	Genes	List Total	Pop Hits	Pop Total	Fold Enrichment	Bonferroni	Benjamini	FDR
GOTERM_MF_DIRECT	GO:0046872~metal ion binding	80	22.857142857142858	5.980279498026854E-4	ZFP248, COL18A1, BMPR2, PRDM9, PGLYRP2, TRIM30A, SPARC, CPQ, LECT2, LPCAT1, XYLT1, UBE3A, HR, IKZF2, LITAF, LIMD2, NUDT11, HERC2, ZXDB, ME1, SCD1, RNF150, ADAMTS6, OASL2, PLS1, RNF43, APOBEC2, RSAD2, TPM4, LMTK3, TGFBR1, CAR5B, MMP14, OAS2, KIT, PADI2, TRIM14, ITGA6, TRIM16, TRIM34B, PDXK, SLFN8, PHLPP1, INPP1, ZBTB46, ARHGEF28, SLC1A3, AFP, PPM1D, ZBTB4, PTGS1, GNA14, SCIN, CYP2C55, TRIM46, ZFP1…	288	3633	18600	1.4221488209927517	0.3024077511280898	0.12056533695947685	0.11996451302114058
UP_KW_LIGAND	KW-0479~Metal-binding	83	23.714285714285715	0.02822311724959907	RTP4, ZFP248, COL18A1, BMPR2, PRDM9, PGLYRP2, TRIM30A, SPARC, CPQ, LECT2, LPCAT1, XYLT1, UBE3A, HR, IKZF2, LITAF, LIMD2, NUDT11, HERC2, ZXDB, ME1, SCD1, RNF150, ADAMTS6, OASL2, PLS1, RNF43, APOBEC2, RSAD2, TPM4, LMTK3, TGFBR1, CAR5B, MMP14, OAS2, ADAM4, KIT, PADI2, TRIM14, ITGA6, TRIM16, TRIM34B, PDXK, SLFN8, PHLPP1, INPP1, ZBTB46, ARHGEF28, SLC1A3, AFP, PPM1D, ZBTB4, PTGS1, GNA14, SCIN, CYP2C55,…	124	3833	6618	1.1556979709315536	0.6221989491658371	0.7670496486045242	0.7670496486045242
UP_KW_LIGAND	KW-0862~Zinc	42	12.0	0.7773406104273862	RTP4, ZFP248, COL18A1, PDXK, SLFN8, PRDM9, PGLYRP2, TRIM30A, ZBTB46, CPQ, ARHGEF28, LECT2, UBE3A, HR, IKZF2, LITAF, ZBTB4, LIMD2, HERC2, ZXDB, TRIM46, ZFP185, DMD, RNF150, ZBTB7B, ADAMTS6, RNF43, CAR1, MAP3K1, APOBEC2, ZFP959, PARP12, CAR5B, MMP14, MEX3B, TEC, ADAM4, ZFP395, TRIM14, TRIM16, TRIM34B, ZFP473	124	2397	6618	0.9351608865921112	1.0	1.0	1.0
Annotation Cluster 13	Enrichment Score: 1.5929479805526416
Category	Term	Count	%	PValue	Genes	List Total	Pop Hits	Pop Total	Fold Enrichment	Bonferroni	Benjamini	FDR
UP_KW_BIOLOGICAL_PROCESS	KW-0051~Antiviral defense	9	2.571428571428571	5.724697833989359E-5	VAMP8, RSAD2, OAS2, MX2, ISG15, IFIT1, TRIM34B, OAS1G, OASL2	145	101	10832	6.656742915670877	0.004854312004466621	0.0024329965794454775	0.0024329965794454775
GOTERM_BP_DIRECT	GO:0045071~negative regulation of viral genome replication	7	2.0	2.469728505882158E-4	RSAD2, OAS2, MX2, ISG15, MNDAL, OAS1G, OASL2	302	59	20119	7.903973509933775	0.4108539615318366	0.13225396148998955	0.13188350221410722
GOTERM_BP_DIRECT	GO:0051607~defense response to virus	13	3.7142857142857144	3.657298583352059E-4	RTP4, SLFN8, RSAD2, MX2, ISG15, IFIT1, MNDAL, OAS1G, VAMP8, OAS2, IRF7, TRIM34B, OASL2	302	247	20119	3.5062739630533284	0.5432123453201556	0.15667867131080218	0.15623979548079994
GOTERM_BP_DIRECT	GO:0009615~response to virus	8	2.2857142857142856	7.199208445916634E-4	RSAD2, OAS2, MX2, ISG15, IFI27L2A, IFIT1, OAS1G, OASL2	302	99	20119	5.38337012509198	0.7861810820555792	0.2049859136886379	0.20441172345421596
UP_KW_BIOLOGICAL_PROCESS	KW-0399~Innate immunity	14	4.0	0.0011397894762464817	CX3CR1, TGTP2, RSAD2, MX2, DAB2IP, IFIT1, PARP14, OAS1G, OAS2, AXL, IRF7, TRIM14, LGR4, OASL2	145	365	10832	2.8653377420878603	0.09238714284402771	0.03229403516031698	0.03229403516031698
GOTERM_BP_DIRECT	GO:0032728~positive regulation of interferon-beta production	5	1.4285714285714286	0.006588036603149679	OAS2, IRF7, ISG15, PTPN22, OAS1G	302	50	20119	6.661920529801325	0.9999992901863458	0.5879822668311089	0.5863352576803215
GOTERM_BP_DIRECT	GO:0060337~type I interferon signaling pathway	3	0.8571428571428572	0.06952473650925062	OAS2, IRF7, OAS1G	302	29	20119	6.891641927380681	1.0	1.0	0.9976646426903316
KEGG_PATHWAY	mmu05160:Hepatitis C	6	1.7142857142857144	0.10902833106381005	RSAD2, OAS2, MX2, IRF7, IFIT1, OAS1G	139	165	9011	2.3573577501635055	0.9999999999970577	1.0	1.0
KEGG_PATHWAY	mmu04621:NOD-like receptor signaling pathway	6	1.7142857142857144	0.22782244143647912	P2RX7, GBP5, OAS2, IRF7, CXCL3, OAS1G	139	213	9011	1.8261222008308848	1.0	1.0	1.0
KEGG_PATHWAY	mmu05164:Influenza A	5	1.4285714285714286	0.27339836940883444	RSAD2, OAS2, MX2, IRF7, OAS1G	139	173	9011	1.8736224892918036	1.0	1.0	1.0
KEGG_PATHWAY	mmu05162:Measles	4	1.1428571428571428	0.38787077308729345	OAS2, MX2, IRF7, OAS1G	139	146	9011	1.7760914556026415	1.0	1.0	1.0
KEGG_PATHWAY	mmu05169:Epstein-Barr virus infection	5	1.4285714285714286	0.47383059870281985	OAS2, IRF7, ISG15, OAS1G, GADD45G	139	231	9011	1.4031891370020866	1.0	1.0	1.0
KEGG_PATHWAY	mmu05171:Coronavirus disease - COVID-19	4	1.1428571428571428	0.7370604890892289	OAS2, MX2, ISG15, OAS1G	139	248	9011	1.0456022278951034	1.0	1.0	1.0
KEGG_PATHWAY	mmu05168:Herpes simplex virus 1 infection	6	1.7142857142857144	0.8388245105528718	ZFP248, OAS2, IRF7, ZFP959, ZFP473, OAS1G	139	459	9011	0.8474161846992994	1.0	1.0	1.0
GOTERM_BP_DIRECT	GO:0042742~defense response to bacterium	5	1.4285714285714286	0.8507405964450655	OAS2, IGTP, IRGM2, ISG15, OAS1G	302	399	20119	0.8348271340603164	1.0	1.0	0.9976646426903316
Annotation Cluster 14	Enrichment Score: 1.5918530921312246
Category	Term	Count	%	PValue	Genes	List Total	Pop Hits	Pop Total	Fold Enrichment	Bonferroni	Benjamini	FDR
SMART	SM00033:CH	6	1.7142857142857144	0.00490247893602198	SPECC1, SMTN, GAS2, DMD, SMTNL2, PLS1	179	66	10617	5.39207719654647	0.5377188737384553	0.7696891929554508	0.7696891929554508
INTERPRO	IPR001715:Calponin homology domain	6	1.7142857142857144	0.007796459026404152	SPECC1, SMTN, GAS2, DMD, SMTNL2, PLS1	312	82	20758	4.868198874296436	0.9937295219403383	0.7217293498728414	0.7217293498728414
GOTERM_CC_DIRECT	GO:0031941~filamentous actin	4	1.1428571428571428	0.018609182691883254	SPECC1, SMTN, MAP3K1, SMTNL2	314	38	21095	7.071739859202146	0.9978905329953882	0.4695239940721313	0.46379809170539804
UP_SEQ_FEATURE	DOMAIN:Calponin-homology (CH)	5	1.4285714285714286	0.024220117784072643	SPECC1, SMTN, GAS2, SMTNL2, PLS1	318	77	22269	4.5472923303111985	0.9999999999978108	1.0	1.0
GOTERM_BP_DIRECT	GO:0030036~actin cytoskeleton organization	7	2.0	0.08590452379117718	SPECC1, SMTN, PALLD, DMD, AMOTL1, SMTNL2, SSH3	302	203	20119	2.2972139757935603	1.0	1.0	0.9976646426903316
GOTERM_CC_DIRECT	GO:0005815~microtubule organizing center	5	1.4285714285714286	0.18995412324644065	SPECC1, SMTN, TSG101, SMTNL2, KIF17	314	152	21095	2.2099187060006704	1.0	1.0	0.9908256880733946
Annotation Cluster 15	Enrichment Score: 1.4870431795266388
Category	Term	Count	%	PValue	Genes	List Total	Pop Hits	Pop Total	Fold Enrichment	Bonferroni	Benjamini	FDR
UP_SEQ_FEATURE	CARBOHYD:N-linked (GlcNAc...) asparagine	75	21.428571428571427	0.001252797839975907	SLC46A3, COL18A1, CATSPERG1, ECM1, BMPR2, PGLYRP2, SPARC, CPQ, XYLT1, MRGPRE, SCPEP1, C1QTNF1, C1QTNF6, FCER1A, RNF150, SLC37A3, NEO1, CDON, RNF43, GPR34, EMP3, IL17RC, TGFBR1, ADORA2B, COL4A1, SLCO4A1, KIT, EOGT, MATN1, FLT3L, ITGA6, CLEC4G, LY6E, VWA7, SLC22A3, H6PD, TM2D1, PTGER2, NTN4, LTBP4, SLC1A3, CXCR4, NTN5, ADRB2, AFP, CST7, PTGS1, IL1RL1, NTF5, EFNB1, FAM171A2, FUT7, ST8SIA4, AB124611,…	318	3708	22269	1.4164300543445076	0.7465715275474861	0.8533477597793035	0.8533477597793035
UP_SEQ_FEATURE	TOPO_DOM:Cytoplasmic	64	18.285714285714285	0.007166762672591588	SLC46A3, RTP4, CATSPERG1, SLC27A1, BMPR2, KDELR1, LPCAT1, XYLT1, MRGPRE, C1GALT1C1, FCER1A, SCD1, RNF150, NEO1, CDON, PAQR8, RNF43, GPR34, PAQR3, IL17RC, TGFBR1, VAMP8, MMP14, SOAT1, ADORA2B, SLCO4A1, KIT, FLT3L, ITGA6, CLEC4G, PPP1R15A, CX3CR1, PTGER2, SLC1A3, CXCR4, ADRB2, IL1RL1, EFNB1, FAM171A2, PLN, FUT7, GJC2, ST8SIA4, AB124611, TRPM4, GALNT6, FZD5, ATP2B4, P2RX7, TREML1, PTPRE, GP9, TSPAN1…	318	3276	22269	1.3680742737346512	0.9996201982576632	1.0	1.0
UP_SEQ_FEATURE	TOPO_DOM:Extracellular	48	13.714285714285715	0.016503714245510104	SLC46A3, CX3CR1, CATSPERG1, SLC27A1, BMPR2, PTGER2, CXCR4, SLC1A3, MRGPRE, ADRB2, EFNB1, IL1RL1, FAM171A2, GJC2, FCER1A, AB124611, RNF150, NEO1, CDON, TRPM4, PAQR8, RNF43, GPR34, FZD5, ATP2B4, IL17RC, TGFBR1, P2RX7, TREML1, PTPRE, GP9, MMP14, TSPAN14, SLCO4A1, ADORA2B, AXL, KIT, CD9, FLT3L, TNFSF9, ITGA6, CLEC2I, FXYD5, RAMP1, CLEC4G, LGR4, F2RL3, OLFR490	318	2414	22269	1.3924434509387067	0.999999987806373	1.0	1.0
UP_KW_PTM	KW-1015~Disulfide bond	70	20.0	0.09599744034651488	COL18A1, BMPR2, PGLYRP2, TRIO, SPARC, SRXN1, LECT2, XYLT1, CXCL3, FCER1A, NEO1, ADAMTS6, CDON, RNF43, GPR34, MUP5, IL17RC, TGFBR1, MMP14, SOAT1, PALLD, ADORA2B, COL4A1, SLCO4A1, KIT, MATN1, LY6D, FLT3L, ITGA6, CLEC4G, LY6E, CX3CR1, PTGER2, NTN4, LTBP4, CXCR4, NTN5, ADRB2, AFP, CST7, PTGS1, IL1RL1, NTF5, EFNB1, FUT7, ST8SIA4, XDH, TRPM4, GALNT6, GDF11, NAPSA, JUND, FZD5, LSAMP, ISG15, CELA1, CP, P…	235	3315	12967	1.1651615801803537	0.8798945088544535	0.7039812292077757	0.7039812292077757
UP_KW_PTM	KW-0325~Glycoprotein	81	23.142857142857142	0.2516344980057093	SLC46A3, COL18A1, CATSPERG1, ECM1, BMPR2, PGLYRP2, SPARC, CPQ, XYLT1, MRGPRE, SCPEP1, C1QTNF1, C1QTNF6, FCER1A, RNF150, SLC37A3, NEO1, ADAMTS6, CDON, RNF43, GPR34, EMP3, IL17RC, TGFBR1, RTN4RL1, ADORA2B, COL4A1, OAS2, SLCO4A1, KIT, EOGT, MATN1, LY6D, FLT3L, ITGA6, CLEC4G, LY6E, VWA7, SLC22A3, H6PD, TM2D1, PTGER2, NTN4, LTBP4, SLC1A3, CXCR4, NTN5, ADRB2, AFP, CST7, PTGS1, IL1RL1, NTF5, EFNB1, FAM1…	235	4145	12967	1.0782814465005262	0.997728101396326	0.7908512794465149	0.7908512794465149
UP_KW_DOMAIN	KW-0732~Signal	74	21.142857142857142	0.33413761965600974	SLC46A3, COL18A1, CATSPERG1, ECM1, SLC27A1, SYNM, BMPR2, PGLYRP2, SPARC, CPQ, LECT2, CXCL3, SCPEP1, C1QTNF1, C1QTNF6, FCER1A, RNF150, NEO1, ADAMTS6, CDON, RNF43, LMTK3, MUP5, IL17RC, TGFBR1, MMP14, RTN4RL1, COL4A1, OAF, ADAM4, KIT, EOGT, MATN1, PADI3, LY6D, FLT3L, ITGA6, BCAT2, LY6E, VWA7, H6PD, TM2D1, NTN4, LTBP4, NTN5, AFP, CST7, PTGS1, IL1RL1, NTF5, EFNB1, FAM171A2, ST8SIA4, AB124611, GDF11, N…	219	4744	14855	1.0580728745562769	0.9998698456950335	0.7170112969063084	0.684419874319658
Annotation Cluster 16	Enrichment Score: 1.375366617693698
Category	Term	Count	%	PValue	Genes	List Total	Pop Hits	Pop Total	Fold Enrichment	Bonferroni	Benjamini	FDR
GOTERM_MF_DIRECT	GO:0004725~protein tyrosine phosphatase activity	7	2.0	0.005504323481074301	PTPRE, MTMR2, EYA2, PTPN22, SSH3, DUSP16, PTK2	288	104	18600	4.346955128205129	0.9639466650225028	0.368178081734081	0.3663433072403896
UP_KW_MOLECULAR_FUNCTION	KW-0904~Protein phosphatase	8	2.2857142857142856	0.005806826405752424	PTPRE, PHLPP1, UBLCP1, EYA2, PTPN22, PPM1D, SSH3, DUSP16	197	132	12037	3.7031225965236114	0.31114198333056975	0.18581844498407757	0.18581844498407757
GOTERM_MF_DIRECT	GO:0004721~phosphoprotein phosphatase activity	8	2.2857142857142856	0.006821458363147594	PTPRE, PHLPP1, UBLCP1, EYA2, PTPN22, PPM1D, SSH3, DUSP16	288	143	18600	3.6130536130536126	0.9837650374157002	0.41065179346148517	0.4086053559525409
UP_SEQ_FEATURE	DOMAIN:Tyrosine specific protein phosphatases	5	1.4285714285714286	0.01688698185376529	PTPRE, MTMR2, PTPN22, SSH3, DUSP16	318	69	22269	5.074514629477714	0.9999999920425408	1.0	1.0
GOTERM_MF_DIRECT	GO:0016791~phosphatase activity	7	2.0	0.020937913019518414	PTPRE, MTMR2, INPP5J, PTPN22, PPM1D, SSH3, DUSP16	288	139	18600	3.252398081534772	0.9999970639700668	0.7727654253573795	0.7689144348655652
GOTERM_BP_DIRECT	GO:0006470~protein dephosphorylation	7	2.0	0.023402288118865702	PTPRE, PHLPP1, UBLCP1, EYA2, PTPN22, SSH3, DUSP16	302	147	20119	3.1723431094292023	1.0	1.0	0.9976646426903316
INTERPRO	IPR016130:Protein-tyrosine phosphatase, active site	5	1.4285714285714286	0.023992026205907183	PTPRE, MTMR2, PTPN22, SSH3, DUSP16	312	73	20758	4.556989813839129	0.9999998535190908	1.0	1.0
INTERPRO	IPR000387:Protein-tyrosine/Dual specificity phosphatase	5	1.4285714285714286	0.04033805246687419	PTPRE, MTMR2, PTPN22, SSH3, DUSP16	312	86	20758	3.86814251639833	0.999999999997414	1.0	1.0
UP_SEQ_FEATURE	DOMAIN:Tyrosine-protein phosphatase	4	1.1428571428571428	0.09717127035794272	PTPRE, PTPN22, SSH3, DUSP16	318	77	22269	3.637833864248959	1.0	1.0	1.0
GOTERM_MF_DIRECT	GO:0017018~myosin phosphatase activity	4	1.1428571428571428	0.10003195768160934	PHLPP1, UBLCP1, PPM1D, SSH3	288	72	18600	3.587962962962963	1.0	1.0	0.9966722129783694
GOTERM_BP_DIRECT	GO:0016311~dephosphorylation	5	1.4285714285714286	0.10117078709177764	PTPRE, MTMR2, PTPN22, SSH3, DUSP16	302	118	20119	2.8228476821192054	1.0	1.0	0.9976646426903316
UP_SEQ_FEATURE	ACT_SITE:Phosphocysteine intermediate	4	1.1428571428571428	0.12110242312768779	PTPRE, MTMR2, PTPN22, SSH3	318	85	22269	3.295449500554939	1.0	1.0	1.0
GOTERM_MF_DIRECT	GO:0004722~protein serine/threonine phosphatase activity	4	1.1428571428571428	0.16225919557332802	PHLPP1, UBLCP1, PPM1D, SSH3	288	90	18600	2.8703703703703702	1.0	1.0	0.9966722129783694
INTERPRO	IPR003595:Protein-tyrosine phosphatase, catalytic	3	0.8571428571428572	0.24340192535956814	PTPRE, MTMR2, PTPN22	312	63	20758	3.1681929181929185	1.0	1.0	1.0
SMART	SM00404:PTPc_motif	3	0.8571428571428572	0.28512622766359774	PTPRE, MTMR2, PTPN22	179	63	10617	2.824421388667199	1.0	1.0	1.0
Annotation Cluster 17	Enrichment Score: 1.3580968215346627
Category	Term	Count	%	PValue	Genes	List Total	Pop Hits	Pop Total	Fold Enrichment	Bonferroni	Benjamini	FDR
GOTERM_CC_DIRECT	GO:0005581~collagen trimer	6	1.7142857142857144	0.007122875515147331	COL1A1, COL18A1, C1QTNF1, COL4A1, C1QTNF6, SAAL1	314	81	21095	4.976409530549658	0.9041205389603916	0.2920378961210406	0.2884764583634669
UP_KW_DOMAIN	KW-0176~Collagen	6	1.7142857142857144	0.007475751792207506	COL1A1, COL18A1, C1QTNF1, COL4A1, C1QTNF6, SAAL1	219	83	14855	4.903449414094735	0.15217783482699443	0.08223326971428258	0.07849539381817881
GOTERM_MF_DIRECT	GO:0005201~extracellular matrix structural constituent	7	2.0	0.012575451643310129	COL1A1, COL18A1, ECM1, SPARC, COL4A1, LTBP4, MATN1	288	124	18600	3.645833333333333	0.9995086852003278	0.6020461700254631	0.5990459399422798
UP_KW_CELLULAR_COMPONENT	KW-0272~Extracellular matrix	10	2.857142857142857	0.018827373332200522	COL1A1, COL18A1, ECM1, SPARC, ANXA2, COL4A1, NTN4, LTBP4, MATN1, ADAMTS6	279	256	17881	2.5035002240143367	0.4955301144919021	0.22592847998640625	0.22592847998640625
INTERPRO	IPR008160:Collagen triple helix repeat	5	1.4285714285714286	0.029689614128641323	COL1A1, COL18A1, C1QTNF1, COL4A1, C1QTNF6	312	78	20758	4.264875082182774	0.9999999967029874	1.0	1.0
GOTERM_BP_DIRECT	GO:0030198~extracellular matrix organization	7	2.0	0.06004859164006964	COL1A1, COL18A1, MMP14, COL4A1, MATN1, PTK2, ADAMTS6	302	185	20119	2.5207266869518525	1.0	1.0	0.9976646426903316
GOTERM_CC_DIRECT	GO:0031012~extracellular matrix	9	2.571428571428571	0.06947204084980546	COL1A1, COL18A1, MMP14, SPARC, COL4A1, LTBP4, MATN1, CXCR4, ADAMTS6	314	291	21095	2.077779236982074	0.9999999999446328	1.0	0.9908256880733946
GOTERM_MF_DIRECT	GO:0030020~extracellular matrix structural constituent conferring tensile strength	3	0.8571428571428572	0.11621779328618072	COL1A1, COL18A1, COL4A1	288	38	18600	5.098684210526315	1.0	1.0	0.9966722129783694
KEGG_PATHWAY	mmu04974:Protein digestion and absorption	4	1.1428571428571428	0.2293941562515428	COL1A1, COL18A1, COL4A1, KCNN4	139	108	9011	2.4010125233146815	1.0	1.0	1.0
UP_KW_PTM	KW-0379~Hydroxylation	4	1.1428571428571428	0.6304284724537077	COL1A1, COL18A1, COL4A1, ADRB2	235	179	12967	1.2330440984191133	0.9999999991650343	1.0	1.0
Annotation Cluster 18	Enrichment Score: 1.3102702231584518
Category	Term	Count	%	PValue	Genes	List Total	Pop Hits	Pop Total	Fold Enrichment	Bonferroni	Benjamini	FDR
UP_KW_MOLECULAR_FUNCTION	KW-0112~Calmodulin-binding	7	2.0	0.031232423872762215	CAMK1D, ATP2B4, CASK, MYO7A, KCNN4, TRPM4, ADD2	197	145	12037	2.949728688955015	0.8687636711823792	0.49971878196419545	0.49971878196419545
UP_SEQ_FEATURE	REGION:Calmodulin-binding	4	1.1428571428571428	0.0416107758669215	CAMK1D, CASK, KCNN4, TRPM4	318	54	22269	5.187281621243886	1.0	1.0	1.0
GOTERM_MF_DIRECT	GO:0005516~calmodulin binding	7	2.0	0.09023558262644944	CAMK1D, ATP2B4, CASK, MYO7A, KCNN4, TRPM4, ADD2	288	200	18600	2.2604166666666665	1.0	1.0	0.9966722129783694

## Sheet: DAVID clustering A1 only
Annotation Cluster 1	Enrichment Score: 1.9748466081477065
Category	Term	Count	%	PValue	Genes	List Total	Pop Hits	Pop Total	Fold Enrichment	Bonferroni	Benjamini	FDR
GOTERM_CC_DIRECT	GO:0016020~membrane	113	43.798449612403104	5.553659581270244E-4	SLC23A2, ANKRD13B, GALNT14, CD84, GPR65, ITGA2B, SAYSD1, IL1RAP, TMEM141, GALNT10, CMAH, FGFRL1, AQP1, RIMS1, RGS1, ADORA3, CAPN2, ENPP1, PRKACA, VSTM5, PDGFRB, GBP7, BTN1A1, SPNS2, DISP1, DISP2, CLIP1, RNF128, MXRA8, PRKCQ, KCTD12, RNF122, RTN4R, PARM1, RRAD, ARHGAP15, XKRX, TESPA1, NLRP6, ADGRG7, MYH14, KIF3C, ST3GAL1, IL11RA1, PLXNA3, TMEM184A, TNFSF13, STARD10, GRIN2D, VANGL1, G6PC3, XKR9, TR…	235	7861	21095	1.2903642273870197	0.1525682964993933	0.05516635184061775	0.05424074191040605
GOTERM_CC_DIRECT	GO:0005886~plasma membrane	91	35.27131782945737	0.0017061112635259968	CATSPERG2, ANKRD13B, SLC23A2, NRSN2, CD84, GPR65, ITGB3, ITGA2B, PCSK9, TCAM1, CD3G, HIF3A, IL1RAP, ITGAL, FGFRL1, SLC6A3, AQP1, AKAP12, OLFR765, RIMS1, SMPD2, KCNT2, RGS1, ADORA3, PSD3, CAPN2, ENPP1, TNKS1BP1, PRKACA, VSTM5, GPR179, PDGFRB, H60B, DAPK1, ABCC8, MRGPRX1, ANXA4, SPNS2, TNFRSF1A, RHOB, DISP2, ENAH, CEACAM1, SLC7A8, RILPL1, CDC42EP5, OAS3, PLSCR4, MXRA8, PRKCQ, KCTD12, IL9R, RTN4R, P…	235	6199	21095	1.3177451407742498	0.39881667759605277	0.10168423130614941	0.09997812004262341
UP_SEQ_FEATURE	TOPO_DOM:Extracellular	42	16.27906976744186	0.002189262825746089	CATSPERG2, SLC23A2, CD84, PARM1, SELPLG, AMIGO3, GPR65, ITGB3, ITGA2B, CD3G, IL1RAP, ITGAL, FGFRL1, SLC6A3, AQP1, ADGRG7, ADORA3, PRRG2, ENPP1, GABRD, VSTM5, MPZL1, IL11RA1, PLXNA3, PDGFRB, H60B, TRPA1, BTN1A1, MRGPRX1, P2RY14, KCNJ14, LILRB4A, GRIN2D, TNFRSF1A, VANGL1, CEACAM1, PIK3IP1, PLSCR4, TREML2, TARM1, MXRA8, IL9R	241	2414	22269	1.6076655196003946	0.8406438105557036	0.9173011239876113	0.9173011239876113
UP_KW_DOMAIN	KW-1133~Transmembrane helix	86	33.33333333333333	0.002641261679542946	CATSPERG2, SLC23A2, GALNT14, NRSN2, CD84, GPR65, ITGB3, ITGA2B, TCAM1, SAYSD1, CD3G, IL1RAP, ITGAL, TMEM141, GALNT10, FGFRL1, SLC6A3, AQP1, SMPD2, KCNT2, ADORA3, ENPP1, VSTM5, PDGFRB, H60B, ABCC8, MRGPRX1, BTN1A1, SPNS2, 6030498E09RIK, RPL13A, JOSD2, DISP1, TNFRSF1A, DISP2, CLIP1, CEACAM1, RNF128, SLC7A8, PLSCR4, MXRA8, CHST1, RNF122, IL9R, HDAC5, PARM1, SELPLG, AMIGO3, A930004D18RIK, TMEM74, MOS…	176	5644	14855	1.286090216480897	0.051520515549674295	0.02641261679542946	0.023771355115886513
UP_KW_DOMAIN	KW-0812~Transmembrane	88	34.10852713178294	0.011914632155051504	CATSPERG2, SLC23A2, GALNT14, NRSN2, CD84, GPR65, ITGB3, ITGA2B, TCAM1, SAYSD1, CD3G, IL1RAP, ITGAL, TMEM141, GALNT10, FGFRL1, SLC6A3, AQP1, SMPD2, KCNT2, ADORA3, ENPP1, H2-OA, VSTM5, GPR179, PDGFRB, H60B, ABCC8, MRGPRX1, BTN1A1, SPNS2, 6030498E09RIK, RPL13A, JOSD2, DISP1, TNFRSF1A, DISP2, CLIP1, CEACAM1, RNF128, SLC7A8, PLSCR4, MXRA8, CHST1, RNF122, IL9R, HDAC5, PARM1, SELPLG, AMIGO3, A930004D18R…	176	6094	14855	1.2188217919264852	0.21315468912122826	0.0794308810336767	0.07148779293030902
UP_KW_CELLULAR_COMPONENT	KW-1003~Cell membrane	57	22.093023255813954	0.014364407425892095	CATSPERG2, ANKRD13B, SLC23A2, CD84, GPR65, ITGB3, IL1RAP, ITGAL, FGFRL1, SLC6A3, AQP1, RIMS1, SMPD2, RGS1, ADORA3, PSD3, CAPN2, ENPP1, PRKACA, VSTM5, GPR179, PDGFRB, H60B, MRGPRX1, SPNS2, TNFRSF1A, RHOB, CEACAM1, SLC7A8, MXRA8, PRKCQ, KCTD12, IL9R, RTN4R, PARM1, SELPLG, RRAD, FGD2, CYTH2, NLRP6, PRRG2, GABRD, CTNNAL1, REM2, PLXNA3, TMEM184A, TRPA1, P2RY14, LILRB4A, GRIN2D, VANGL1, CD24A, XKR9, PI…	210	3637	17881	1.334455398876625	0.3706038279679049	0.14329950389604207	0.13434328490253944
UP_SEQ_FEATURE	TOPO_DOM:Cytoplasmic	48	18.6046511627907	0.023147402627022015	CATSPERG2, SLC23A2, GALNT14, CD84, PARM1, SELPLG, AMIGO3, GPR65, ITGB3, ITGA2B, CD3G, IL1RAP, ITGAL, ADCY7, GALNT10, FGFRL1, SLC6A3, AQP1, ADGRG7, ADORA3, PRRG2, ENPP1, GABRD, VSTM5, ST3GAL1, MPZL1, IL11RA1, PLXNA3, PDGFRB, H60B, TRPA1, BTN1A1, MRGPRX1, P2RY14, KCNJ14, LILRB4A, GRIN2D, TNFRSF1A, VANGL1, CEACAM1, G6PC3, PIK3IP1, PLSCR4, TREML2, TARM1, MXRA8, CHST1, IL9R	241	3276	22269	1.3538826318909305	0.9999999970026888	1.0	1.0
UP_SEQ_FEATURE	TRANSMEM:Helical	85	32.945736434108525	0.04819380945147038	CATSPERG2, SLC23A2, GALNT14, NRSN2, CD84, GPR65, ITGB3, ITGA2B, TCAM1, SAYSD1, CD3G, IL1RAP, ITGAL, TMEM141, FGFRL1, SLC6A3, AQP1, OLFR765, SMPD2, KCNT2, ADORA3, ENPP1, H2-OA, VSTM5, GPR179, PDGFRB, H60B, ABCC8, MRGPRX1, BTN1A1, SPNS2, 6030498E09RIK, RPL13A, JOSD2, DISP1, TNFRSF1A, DISP2, CLIP1, CEACAM1, RNF128, SLC7A8, PLSCR4, MXRA8, RNF122, IL9R, HDAC5, PARM1, SELPLG, AMIGO3, A930004D18RIK, TME…	241	6650	22269	1.1810844538732725	1.0	1.0	1.0
UP_KW_CELLULAR_COMPONENT	KW-0472~Membrane	119	46.12403100775194	0.07122437455658695	SLC23A2, ANKRD13B, GALNT14, CD84, GPR65, ITGA2B, TCAM1, SAYSD1, IL1RAP, TMEM141, GALNT10, FGFRL1, AQP1, RIMS1, RGS1, ADORA3, CAPN2, ENPP1, PRKACA, VSTM5, GPR179, PDGFRB, GBP7, BTN1A1, SPNS2, DISP1, DISP2, CLIP1, RNF128, MXRA8, PRKCQ, KCTD12, RNF122, RTN4R, PARM1, RRAD, ARHGAP15, XKRX, LDHA, TESPA1, NLRP6, ADGRG7, MYH14, ST3GAL1, IL11RA1, PLXNA3, TMEM184A, TNFSF13, STARD10, GRIN2D, VANGL1, G6PC3, …	210	9152	17881	1.1071423368298368	0.905996093980325	0.3798633309684637	0.3561218727829347
GOTERM_CC_DIRECT	GO:0016021~integral component of membrane	78	30.23255813953488	0.23952313084740573	SLC23A2, GALNT14, NRSN2, CD84, GPR65, SAYSD1, CD3G, IL1RAP, TMEM141, GALNT10, AQP1, OLFR765, SMPD2, KCNT2, ADORA3, ENPP1, H2-OA, VSTM5, GPR179, PDGFRB, H60B, MRGPRX1, BTN1A1, SPNS2, 6030498E09RIK, RPL13A, JOSD2, DISP1, TNFRSF1A, DISP2, CLIP1, CEACAM1, RNF128, SLC7A8, PLSCR4, MXRA8, CHST1, RNF122, IL9R, HDAC5, PARM1, SELPLG, AMIGO3, A930004D18RIK, TMEM74, MOSPD3, ADCY7, XKRX, LDHA, F630111L10RIK, …	235	6452	21095	1.085205313213122	1.0	1.0	0.9865319865319865
Annotation Cluster 2	Enrichment Score: 1.7775555789541067
Category	Term	Count	%	PValue	Genes	List Total	Pop Hits	Pop Total	Fold Enrichment	Bonferroni	Benjamini	FDR
GOTERM_BP_DIRECT	GO:0050919~negative chemotaxis	5	1.937984496124031	7.118765520090089E-4	RTN4R, ITGB3, SEMA3A, APOA1, PLXNA3	229	36	20119	12.202207666181465	0.6829404858837658	1.0	1.0
INTERPRO	IPR016201:Plexin-like fold	3	1.1627906976744187	0.07409300370566767	ITGB3, SEMA3A, PLXNA3	234	40	20758	6.653205128205128	1.0	1.0	1.0
SMART	SM00423:PSI	3	1.1627906976744187	0.0881356016614104	ITGB3, SEMA3A, PLXNA3	133	40	10617	5.9870300751879695	0.9999892513916047	1.0	1.0
Annotation Cluster 3	Enrichment Score: 1.7756189677425527
Category	Term	Count	%	PValue	Genes	List Total	Pop Hits	Pop Total	Fold Enrichment	Bonferroni	Benjamini	FDR
UP_KW_DOMAIN	KW-0393~Immunoglobulin domain	16	6.2015503875969	2.0886828642300922E-4	PDGFRB, CD84, AMIGO3, BTN1A1, SEMA3A, CD3G, IL1RAP, LILRB4A, FGFRL1, CEACAM1, TREML2, TARM1, MXRA8, MPZL1, CRLF1, IL11RA1	176	437	14855	3.09028500104015	0.0041690871744114455	0.004177365728460184	0.003759629155614166
INTERPRO	IPR013783:Immunoglobulin-like fold	26	10.077519379844961	0.0068040250371785	RBPJL, CD84, AMIGO3, SEMA3A, TCAM1, CD3G, MOSPD3, IL1RAP, FGFRL1, ADORA3, H2-OA, VSTM5, MPZL1, IL11RA1, PLXNA3, PDGFRB, BTN1A1, LILRB4A, CEACAM1, TREML2, TARM1, MXRA8, RIMBP3, CRLF1, IL9R, B430306N03RIK	234	1312	20758	1.757960704607046	0.9692514289304384	1.0	1.0
INTERPRO	IPR003599:Immunoglobulin subtype	15	5.813953488372093	0.009361787401670759	PDGFRB, CD84, AMIGO3, BTN1A1, SEMA3A, IL1RAP, FGFRL1, CEACAM1, TREML2, TARM1, MXRA8, VSTM5, MPZL1, B430306N03RIK, IL11RA1	234	611	20758	2.17780855260397	0.9917455351165795	1.0	1.0
UP_SEQ_FEATURE	DOMAIN:Ig-like	17	6.5891472868217065	0.01764714387109125	PDGFRB, CD84, BTN1A1, SEMA3A, TCAM1, CD3G, IL1RAP, LILRB4A, FGFRL1, CEACAM1, TREML2, TARM1, MXRA8, H2-OA, MPZL1, B430306N03RIK, IL11RA1	241	827	22269	1.8994465824080438	0.9999996687352701	1.0	1.0
SMART	SM00409:IG	15	5.813953488372093	0.019496891095074173	PDGFRB, CD84, AMIGO3, BTN1A1, SEMA3A, IL1RAP, FGFRL1, CEACAM1, TREML2, TARM1, MXRA8, VSTM5, MPZL1, B430306N03RIK, IL11RA1	133	611	10617	1.9597479787849326	0.9129692143129089	1.0	1.0
INTERPRO	IPR007110:Immunoglobulin-like domain	17	6.5891472868217065	0.10298396691681463	PDGFRB, CD84, AMIGO3, BTN1A1, SEMA3A, TCAM1, IL1RAP, LILRB4A, FGFRL1, CEACAM1, TREML2, TARM1, MXRA8, H2-OA, MPZL1, B430306N03RIK, IL11RA1	234	1007	20758	1.4975767915191949	1.0	1.0	1.0
INTERPRO	IPR013106:Immunoglobulin V-set	7	2.7131782945736433	0.7893336828647888	CD84, CEACAM1, BTN1A1, TREML2, MXRA8, B430306N03RIK, MPZL1	234	689	20758	0.9012566211405109	1.0	1.0	1.0
Annotation Cluster 4	Enrichment Score: 1.6281797545965018
Category	Term	Count	%	PValue	Genes	List Total	Pop Hits	Pop Total	Fold Enrichment	Bonferroni	Benjamini	FDR
UP_SEQ_FEATURE	CARBOHYD:N-linked (GlcNAc...) asparagine	63	24.418604651162788	1.9004252309382864E-4	CATSPERG2, SLC23A2, CD84, GPR65, ITGB3, ITGA2B, PCSK9, CD3G, IL27, IL1RAP, ITGAL, IFI30, GALNT10, FGFRL1, SLC6A3, AQP1, ADORA3, ENPP1, TPSAB1, VSTM5, PDGFRB, H60B, PDIA2, MRGPRX1, BTN1A1, DISP1, TNFRSF1A, RCN3, DISP2, OLFM1, CEACAM1, RNF128, MXRA8, CHST1, FKBP9, IL9R, RTN4R, PARM1, SELPLG, AMIGO3, SEMA3A, TFPI, ADCY7, ADGRG7, GABRD, ST3GAL1, MPZL1, IL11RA1, PLXNA3, TRPA1, P2RY14, TNFSF13, PRSS35,…	241	3708	22269	1.5699452121016801	0.14723457468579382	0.1592556343526284	0.1592556343526284
UP_SEQ_FEATURE	TOPO_DOM:Extracellular	42	16.27906976744186	0.002189262825746089	CATSPERG2, SLC23A2, CD84, PARM1, SELPLG, AMIGO3, GPR65, ITGB3, ITGA2B, CD3G, IL1RAP, ITGAL, FGFRL1, SLC6A3, AQP1, ADGRG7, ADORA3, PRRG2, ENPP1, GABRD, VSTM5, MPZL1, IL11RA1, PLXNA3, PDGFRB, H60B, TRPA1, BTN1A1, MRGPRX1, P2RY14, KCNJ14, LILRB4A, GRIN2D, TNFRSF1A, VANGL1, CEACAM1, PIK3IP1, PLSCR4, TREML2, TARM1, MXRA8, IL9R	241	2414	22269	1.6076655196003946	0.8406438105557036	0.9173011239876113	0.9173011239876113
UP_SEQ_FEATURE	TOPO_DOM:Cytoplasmic	48	18.6046511627907	0.023147402627022015	CATSPERG2, SLC23A2, GALNT14, CD84, PARM1, SELPLG, AMIGO3, GPR65, ITGB3, ITGA2B, CD3G, IL1RAP, ITGAL, ADCY7, GALNT10, FGFRL1, SLC6A3, AQP1, ADGRG7, ADORA3, PRRG2, ENPP1, GABRD, VSTM5, ST3GAL1, MPZL1, IL11RA1, PLXNA3, PDGFRB, H60B, TRPA1, BTN1A1, MRGPRX1, P2RY14, KCNJ14, LILRB4A, GRIN2D, TNFRSF1A, VANGL1, CEACAM1, G6PC3, PIK3IP1, PLSCR4, TREML2, TARM1, MXRA8, CHST1, IL9R	241	3276	22269	1.3538826318909305	0.9999999970026888	1.0	1.0
UP_KW_DOMAIN	KW-0732~Signal	67	25.968992248062015	0.05990142194721528	CATSPERG2, CD84, ITGB3, ITGA2B, PCSK9, TCAM1, CD3G, IL27, IL1RAP, ITGAL, IFI30, FGFRL1, ADORA3, H2-OA, TPSAB1, VSTM5, GPR179, PDGFRB, H60B, PDIA2, BTN1A1, APOA1, RNASE4, TNFRSF1A, RCN3, OLFM1, CLIP1, CEACAM1, RNF128, SLC7A8, MXRA8, CHST1, FKBP9, IL9R, RTN4R, WFDC12, PFKFB4, PARM1, SELPLG, AMIGO3, SAA3, SEMA3A, TFPI, DEFB41, ADGRG7, PRRG2, HCRT, GABRD, MPZL1, IL11RA1, PLXNA3, PRSS35, PPBP, LILRB4A…	176	4744	14855	1.1920380288977466	0.7092846818971702	0.23960568778886113	0.21564511900997502
UP_KW_PTM	KW-0325~Glycoprotein	66	25.581395348837212	0.07438935669569602	CATSPERG2, SLC23A2, CD84, GPR65, ITGB3, ITGA2B, PCSK9, CD3G, IL27, IL1RAP, ITGAL, IFI30, GALNT10, FGFRL1, SLC6A3, AQP1, KCNT2, ADORA3, ENPP1, H2-OA, TPSAB1, VSTM5, PDGFRB, H60B, PDIA2, MRGPRX1, BTN1A1, APOA1, DISP1, TNFRSF1A, RCN3, DISP2, OLFM1, CEACAM1, RNF128, MXRA8, CHST1, FKBP9, IL9R, RTN4R, PARM1, SELPLG, AMIGO3, SEMA3A, TFPI, ADCY7, ADGRG7, GABRD, ST3GAL1, MPZL1, IL11RA1, PLXNA3, TRPA1, P2R…	175	4145	12967	1.179833879028089	0.8435843676003288	1.0	1.0
UP_KW_PTM	KW-1015~Disulfide bond	53	20.54263565891473	0.11093071716651379	CATSPERG2, GALNT14, CD84, GPR65, ITGB3, ITGA2B, PCSK9, CD3G, IL1RAP, ITGAL, IFI30, GALNT10, FGFRL1, SLC6A3, ADORA3, ENPP1, TPSAB1, PDGFRB, PDIA2, BTN1A1, RNASE4, TNFRSF1A, OLFM1, CEACAM1, SLC7A8, MXRA8, RTN4R, WFDC12, SELPLG, AMIGO3, SEMA3A, TFPI, DEFB41, PRRG2, HCRT, GABRD, ST3GAL1, MPZL1, IL11RA1, PLXNA3, TRPA1, P2RY14, GSR, TNFSF13, PRSS35, LILRB4A, GRIN2D, GALNS, PIK3IP1, TREML2, TARM1, FOLR2…	175	3315	12967	1.1846602025425557	0.9405085523307828	1.0	1.0
UP_KW_MOLECULAR_FUNCTION	KW-0675~Receptor	30	11.627906976744185	0.8415714737028429	RTN4R, CD84, GPR65, ITGB3, ITGA2B, CD3G, IL1RAP, ITGAL, FGFRL1, OLFR765, ADGRG7, ADORA3, GABRD, IL11RA1, PLXNA3, GPR179, PDGFRB, MRGPRX1, P2RY14, LILRB4A, GRIN2D, TNFRSF1A, CEACAM1, TREML2, TARM1, FOLR2, CRLF1, IL9R, B430306N03RIK	150	2712	12037	0.8876843657817111	1.0	1.0	1.0
Annotation Cluster 5	Enrichment Score: 1.60975556533578
Category	Term	Count	%	PValue	Genes	List Total	Pop Hits	Pop Total	Fold Enrichment	Bonferroni	Benjamini	FDR
UP_KW_BIOLOGICAL_PROCESS	KW-0391~Immunity	17	6.5891472868217065	0.0028351270865993403	H60B, CD84, GBP7, TNFSF13, OAS1A, CD3G, IL27, IL1RAP, LILRB4A, IFI30, CD24A, NLRP6, IRF3, OAS3, TARM1, PRKCQ, H2-OA	116	699	10832	2.2710275763405847	0.17790687809486583	0.1956237689753545	0.1956237689753545
GOTERM_BP_DIRECT	GO:0002376~immune system process	14	5.426356589147287	0.010539574879426396	H60B, CD84, GBP7, TNFSF13, CD3G, IL27, IL1RAP, IFI30, CD24A, NLRP6, IRF3, OAS3, TARM1, PRKCQ	229	552	20119	2.2282292259983545	0.9999999621848843	1.0	1.0
UP_KW_BIOLOGICAL_PROCESS	KW-0399~Innate immunity	9	3.488372093023256	0.040300003149685126	CD24A, CD84, IRF3, NLRP6, OAS3, TARM1, OAS1A, IL27, IL1RAP	116	365	10832	2.302503542749174	0.9414739730287917	0.9269000724427578	0.9269000724427578
GOTERM_BP_DIRECT	GO:0045087~innate immune response	11	4.263565891472868	0.30218787427991833	WFDC12, CD24A, CD84, IRF3, NLRP6, DAPK1, OAS3, TARM1, IL27, IL1RAP, DEFB41	229	721	20119	1.340381202720627	1.0	1.0	1.0
Annotation Cluster 6	Enrichment Score: 1.420628293034927
Category	Term	Count	%	PValue	Genes	List Total	Pop Hits	Pop Total	Fold Enrichment	Bonferroni	Benjamini	FDR
UP_KW_DOMAIN	KW-0393~Immunoglobulin domain	16	6.2015503875969	2.0886828642300922E-4	PDGFRB, CD84, AMIGO3, BTN1A1, SEMA3A, CD3G, IL1RAP, LILRB4A, FGFRL1, CEACAM1, TREML2, TARM1, MXRA8, MPZL1, CRLF1, IL11RA1	176	437	14855	3.09028500104015	0.0041690871744114455	0.004177365728460184	0.003759629155614166
UP_SEQ_FEATURE	DOMAIN:Ig-like	17	6.5891472868217065	0.01764714387109125	PDGFRB, CD84, BTN1A1, SEMA3A, TCAM1, CD3G, IL1RAP, LILRB4A, FGFRL1, CEACAM1, TREML2, TARM1, MXRA8, H2-OA, MPZL1, B430306N03RIK, IL11RA1	241	827	22269	1.8994465824080438	0.9999996687352701	1.0	1.0
UP_SEQ_FEATURE	DOMAIN:Ig-like C2-type 2	6	2.3255813953488373	0.02059356571110837	PDGFRB, CEACAM1, TARM1, IL1RAP, LILRB4A, FGFRL1	241	145	22269	3.823551294891973	0.9999999732727383	1.0	1.0
UP_SEQ_FEATURE	DOMAIN:Ig-like C2-type 1	6	2.3255813953488373	0.02114289541696788	PDGFRB, CEACAM1, TARM1, IL1RAP, LILRB4A, FGFRL1	241	146	22269	3.797362587392713	0.9999999832978979	1.0	1.0
UP_SEQ_FEATURE	DOMAIN:Ig-like C2-type 3	4	1.550387596899225	0.08743679225389418	PDGFRB, CEACAM1, IL1RAP, FGFRL1	241	97	22269	3.8104119433631345	1.0	1.0	1.0
INTERPRO	IPR007110:Immunoglobulin-like domain	17	6.5891472868217065	0.10298396691681463	PDGFRB, CD84, AMIGO3, BTN1A1, SEMA3A, TCAM1, IL1RAP, LILRB4A, FGFRL1, CEACAM1, TREML2, TARM1, MXRA8, H2-OA, MPZL1, B430306N03RIK, IL11RA1	234	1007	20758	1.4975767915191949	1.0	1.0	1.0
INTERPRO	IPR003598:Immunoglobulin subtype 2	4	1.550387596899225	0.5123593279344165	PDGFRB, CEACAM1, CD3G, FGFRL1	234	242	20758	1.4662711026347393	1.0	1.0	1.0
SMART	SM00408:IGc2	4	1.550387596899225	0.58276335331384	PDGFRB, CEACAM1, CD3G, FGFRL1	133	242	10617	1.3194556639532715	1.0	1.0	1.0

## Sheet: DAVID clustering A1B only
nnotation Cluster 1	Enrichment Score: 2.931004461190038
Category	Term	Count	%	PValue	Genes	List Total	Pop Hits	Pop Total	Fold Enrichment	Bonferroni	Benjamini	FDR
GOTERM_BP_DIRECT	GO:0045071~negative regulation of viral genome replication	7	4.929577464788732	1.9250004299197642E-6	RSAD2, OAS2, MX2, ISG15, OAS1G, MNDAL, OASL2	128	59	20119	18.6484375	0.0020998946226598036	8.491673069787172E-4	8.421686753277938E-4
GOTERM_BP_DIRECT	GO:0009615~response to virus	8	5.633802816901409	3.1105029559659974E-6	RSAD2, OAS2, MX2, ISG15, IFI27L2A, IFIT1, OAS1G, OASL2	128	99	20119	12.70138888888889	0.0033909123376753003	8.491673069787172E-4	8.421686753277938E-4
INTERPRO	IPR006117:2-5-oligoadenylate synthetase, conserved site	3	2.112676056338028	0.001031020126414991	OAS2, OAS1G, OASL2	129	8	20758	60.343023255813954	0.2877886742553192	0.15734731892400122	0.15543428161185532
UP_SEQ_FEATURE	DOMAIN:2'-5'-oligoadenylate synthetase 1	3	2.112676056338028	0.0013874206346501628	OAS2, OAS1G, OASL2	127	10	22269	52.603937007874016	0.5366000303950695	0.7686310315961902	0.7686310315961902
GOTERM_MF_DIRECT	GO:0001730~2'-5'-oligoadenylate synthetase activity	3	2.112676056338028	0.0014905952948401444	OAS2, OAS1G, OASL2	123	9	18600	50.40650406504065	0.37957239172765644	0.2384952471744231	0.23774994952700304
INTERPRO	IPR006116:2-5-oligoadenylate synthetase, N-terminal	3	2.112676056338028	0.0016436530543009818	OAS2, OAS1G, OASL2	129	10	20758	48.27441860465117	0.41795455777630364	0.15734731892400122	0.15543428161185532
INTERPRO	IPR002934:Nucleotidyl transferase domain	3	2.112676056338028	0.0023912966401823895	OAS2, OAS1G, OASL2	129	12	20758	40.22868217054263	0.545100497112033	0.15734731892400122	0.15543428161185532
INTERPRO	IPR018952:2'-5'-oligoadenylate synthetase 1, domain 2/C-terminal	3	2.112676056338028	0.0023912966401823895	OAS2, OAS1G, OASL2	129	12	20758	40.22868217054263	0.545100497112033	0.15734731892400122	0.15543428161185532
INTERPRO	IPR026774:2'-5'-oligoadenylate synthase	3	2.112676056338028	0.0023912966401823895	OAS2, OAS1G, OASL2	129	12	20758	40.22868217054263	0.545100497112033	0.15734731892400122	0.15543428161185532
GOTERM_BP_DIRECT	GO:0060700~regulation of ribonuclease activity	3	2.112676056338028	0.0029464243627905003	OAS2, OAS1G, OASL2	128	13	20119	36.27223557692307	0.9601345318223817	0.25369827850326937	0.25160735862549516
KEGG_PATHWAY	mmu05160:Hepatitis C	6	4.225352112676056	0.0037640790531865667	RSAD2, OAS2, MX2, IRF7, IFIT1, OAS1G	58	165	9011	5.649529780564263	0.4212132917209771	0.5457914627120521	0.5457914627120521
KEGG_PATHWAY	mmu05164:Influenza A	5	3.5211267605633805	0.023551736661739535	RSAD2, OAS2, MX2, IRF7, OAS1G	58	173	9011	4.490233207095875	0.9684398241536257	1.0	1.0
GOTERM_MF_DIRECT	GO:0003725~double-stranded RNA binding	3	2.112676056338028	0.10523447413776722	OAS2, OAS1G, OASL2	123	84	18600	5.400696864111498	0.9999999999999997	1.0	1.0
Annotation Cluster 2	Enrichment Score: 2.8251000792507623
Category	Term	Count	%	PValue	Genes	List Total	Pop Hits	Pop Total	Fold Enrichment	Bonferroni	Benjamini	FDR
UP_KW_BIOLOGICAL_PROCESS	KW-0051~Antiviral defense	9	6.338028169014084	9.635317879778559E-8	VAMP8, RSAD2, OAS2, MX2, ISG15, IFIT1, TRIM34B, OAS1G, OASL2	63	101	10832	15.32107496463932	4.817647565658056E-6	4.8176589398892794E-6	4.8176589398892794E-6
GOTERM_BP_DIRECT	GO:0051607~defense response to virus	12	8.450704225352112	4.85789083236036E-7	VAMP8, SLFN8, RSAD2, OAS2, MX2, IRF7, ISG15, IFIT1, TRIM34B, OAS1G, MNDAL, OASL2	128	247	20119	7.6362601214574894	5.303411270892733E-4	5.304816788937513E-4	5.26109577144627E-4
GOTERM_BP_DIRECT	GO:0045071~negative regulation of viral genome replication	7	4.929577464788732	1.9250004299197642E-6	RSAD2, OAS2, MX2, ISG15, OAS1G, MNDAL, OASL2	128	59	20119	18.6484375	0.0020998946226598036	8.491673069787172E-4	8.421686753277938E-4
GOTERM_BP_DIRECT	GO:0009615~response to virus	8	5.633802816901409	3.1105029559659974E-6	RSAD2, OAS2, MX2, ISG15, IFI27L2A, IFIT1, OAS1G, OASL2	128	99	20119	12.70138888888889	0.0033909123376753003	8.491673069787172E-4	8.421686753277938E-4
UP_KW_BIOLOGICAL_PROCESS	KW-0391~Immunity	14	9.859154929577464	1.313431090209261E-4	GBP5, SLFN8, RSAD2, MX2, IFIT1, PARP14, PIK3CG, OAS1G, TEC, OAS2, IRF7, TRIM14, KCNN4, OASL2	63	699	10832	3.4436496582419327	0.006546067302253489	0.003283577725523152	0.003283577725523152
GOTERM_BP_DIRECT	GO:0045087~innate immune response	14	9.859154929577464	6.440904201335277E-4	RSAD2, MX2, IRGM2, SLA, IFIT1, PARP14, OAS1G, OAS2, FES, IRF7, IGTP, TRIM14, TRIM34B, OASL2	128	721	20119	3.0520327669902914	0.5051860004646594	0.11876651682933778	0.11778767191041467
GOTERM_BP_DIRECT	GO:0002376~immune system process	12	8.450704225352112	7.585908555635849E-4	GBP5, SLFN8, TEC, RSAD2, OAS2, IRF7, TRIM14, IFIT1, KCNN4, PARP14, PIK3CG, OASL2	128	552	20119	3.4169497282608696	0.5633815487224466	0.11876651682933778	0.11778767191041467
UP_KW_BIOLOGICAL_PROCESS	KW-0399~Innate immunity	9	6.338028169014084	0.0010609479024582431	RSAD2, OAS2, MX2, IRF7, TRIM14, IFIT1, PARP14, OAS1G, OASL2	63	365	10832	4.239530332681018	0.05169163995060144	0.01768246504097072	0.01768246504097072
KEGG_PATHWAY	mmu05160:Hepatitis C	6	4.225352112676056	0.0037640790531865667	RSAD2, OAS2, MX2, IRF7, IFIT1, OAS1G	58	165	9011	5.649529780564263	0.4212132917209771	0.5457914627120521	0.5457914627120521
GOTERM_BP_DIRECT	GO:0032728~positive regulation of interferon-beta production	4	2.8169014084507045	0.003877933646239393	OAS2, IRF7, ISG15, OAS1G	128	50	20119	12.574375	0.9856346436635105	0.28231356944622776	0.2799868092584842
GOTERM_BP_DIRECT	GO:0060337~type I interferon signaling pathway	3	2.112676056338028	0.014359624437072319	OAS2, IRF7, OAS1G	128	29	20119	16.259967672413794	0.9999998617751267	0.6976928376617568	0.6919426219667424
KEGG_PATHWAY	mmu05164:Influenza A	5	3.5211267605633805	0.023551736661739535	RSAD2, OAS2, MX2, IRF7, OAS1G	58	173	9011	4.490233207095875	0.9684398241536257	1.0	1.0
KEGG_PATHWAY	mmu04621:NOD-like receptor signaling pathway	5	3.5211267605633805	0.04532128053394109	P2RX7, GBP5, OAS2, IRF7, OAS1G	58	213	9011	3.646996924073175	0.9987996716132559	1.0	1.0
KEGG_PATHWAY	mmu05162:Measles	4	2.8169014084507045	0.06470885678691188	OAS2, MX2, IRF7, OAS1G	58	146	9011	4.256495040151157	0.9999387241760502	1.0	1.0
KEGG_PATHWAY	mmu05169:Epstein-Barr virus infection	4	2.8169014084507045	0.17927238242781768	OAS2, IRF7, ISG15, OAS1G	58	231	9011	2.690252276459173	0.9999999999996378	1.0	1.0
KEGG_PATHWAY	mmu05171:Coronavirus disease - COVID-19	4	2.8169014084507045	0.20664595091044172	OAS2, MX2, ISG15, OAS1G	58	248	9011	2.5058398220244715	0.9999999999999973	1.0	1.0
GOTERM_BP_DIRECT	GO:0042742~defense response to bacterium	5	3.5211267605633805	0.24502875251824333	OAS2, IGTP, IRGM2, ISG15, OAS1G	128	399	20119	1.9696702694235588	1.0	1.0	0.9926672777268561
KEGG_PATHWAY	mmu05168:Herpes simplex virus 1 infection	4	2.8169014084507045	0.5609435597538571	OAS2, IRF7, ZFP959, OAS1G	58	459	9011	1.353917812335662	1.0	1.0	1.0
Annotation Cluster 3	Enrichment Score: 2.1638523425218
Category	Term	Count	%	PValue	Genes	List Total	Pop Hits	Pop Total	Fold Enrichment	Bonferroni	Benjamini	FDR
UP_SEQ_FEATURE	DOMAIN:SH2	5	3.5211267605633805	0.0031115249254801626	TEC, FES, STAT4, GRB10, SLA	127	106	22269	8.27105927796761	0.8220890588332067	0.8618924043580051	0.8618924043580051
UP_KW_DOMAIN	KW-0727~SH2 domain	5	3.5211267605633805	0.004207327197499914	TEC, FES, STAT4, GRB10, SLA	92	107	14855	7.545205201137748	0.08473373950017093	0.0883538711474982	0.0883538711474982
INTERPRO	IPR000980:SH2 domain	5	3.5211267605633805	0.004364147412429166	TEC, FES, STAT4, GRB10, SLA	129	107	20758	7.51937984496124	0.7628225479559715	0.23930074978153262	0.2363913181732465
SMART	SM00252:SH2	4	2.8169014084507045	0.0387000606850121	TEC, FES, GRB10, SLA	78	103	10617	5.286034353995519	0.9745387872787744	1.0	1.0
Annotation Cluster 4	Enrichment Score: 1.563459607313681
Category	Term	Count	%	PValue	Genes	List Total	Pop Hits	Pop Total	Fold Enrichment	Bonferroni	Benjamini	FDR
UP_KW_CELLULAR_COMPONENT	KW-0272~Extracellular matrix	6	4.225352112676056	0.021756288224056612	SPARC, ANXA2, COL4A1, LTBP4, MATN1, ADAMTS6	112	256	17881	3.741838727678571	0.483093555044821	0.2555232342932172	0.2555232342932172
UP_KW_CELLULAR_COMPONENT	KW-0084~Basement membrane	3	2.112676056338028	0.025552323429321722	SPARC, ANXA2, COL4A1	112	40	17881	11.973883928571428	0.5400022229413629	0.2555232342932172	0.2555232342932172
GOTERM_CC_DIRECT	GO:0005604~basement membrane	4	2.8169014084507045	0.03669492281105774	SPARC, ANXA2, COL4A1, NTN5	129	120	21095	5.4509043927648575	0.9994748328470989	0.5701826467564356	0.5701826467564356
Annotation Cluster 5	Enrichment Score: 1.364431290123748
Category	Term	Count	%	PValue	Genes	List Total	Pop Hits	Pop Total	Fold Enrichment	Bonferroni	Benjamini	FDR
INTERPRO	IPR000315:Zinc finger, B-box	4	2.8169014084507045	0.008923905889090245	TRIM46, TRIM14, TRIM16, TRIM34B	129	69	20758	9.328390068531625	0.9476154530662804	0.3669956296888363	0.3625336767442912
SMART	SM00336:BBOX	4	2.8169014084507045	0.009765237200980657	TRIM46, TRIM14, TRIM16, TRIM34B	78	61	10617	8.92559899117276	0.5985331738210392	0.9081670596912012	0.9081670596912012
UP_SEQ_FEATURE	DOMAIN:B30.2/SPRY	4	2.8169014084507045	0.011696706379733468	TRIM46, TRIM14, TRIM16, TRIM34B	127	83	22269	8.450431647851246	0.9985236325745116	1.0	1.0
INTERPRO	IPR001870:B30.2/SPRY domain	4	2.8169014084507045	0.014707102843684483	TRIM46, TRIM14, TRIM16, TRIM34B	129	83	20758	7.754926683478099	0.9923616277758798	0.4838636835572195	0.4779808424197457
UP_SEQ_FEATURE	ZN_FING:B box-type	3	2.112676056338028	0.024656908347305054	TRIM46, TRIM14, TRIM34B	127	43	22269	12.2334737227614	0.9999990155212055	1.0	1.0
INTERPRO	IPR013320:Concanavalin A-like lectin/glucanase, subgroup	5	3.5211267605633805	0.042423562777687905	TRIM46, TRIM14, NBEAL2, TRIM16, TRIM34B	129	212	20758	3.7951586953342105	0.9999993601688588	1.0	0.9908536585365854
UP_SEQ_FEATURE	DOMAIN:B box-type	3	2.112676056338028	0.04543176429596083	TRIM46, TRIM14, TRIM34B	127	60	22269	8.76732283464567	0.9999999999934978	1.0	1.0
INTERPRO	IPR003879:Butyrophylin-like	3	2.112676056338028	0.04831606482000427	TRIM14, TRIM16, TRIM34B	129	57	20758	8.469196246430029	0.9999999160325622	1.0	0.9908536585365854
GOTERM_MF_DIRECT	GO:0008270~zinc ion binding	10	7.042253521126761	0.0661890937598173	P2RX7, SLFN8, PDXK, MAP3K1, TRIM46, TRIM14, TRIM16, LITAF, TRIM34B, CAR5B	123	769	18600	1.9664435916140695	0.9999999996960085	1.0	1.0
INTERPRO	IPR003877:SPla/RYanodine receptor SPRY	3	2.112676056338028	0.08007313777391435	TRIM14, TRIM16, TRIM34B	129	76	20758	6.351897184822521	0.999999999998812	1.0	0.9908536585365854
SMART	SM00449:SPRY	3	2.112676056338028	0.10276053779114346	TRIM14, TRIM16, TRIM34B	78	75	10617	5.444615384615385	0.9999582671471691	1.0	1.0
GOTERM_BP_DIRECT	GO:0032880~regulation of protein localization	3	2.112676056338028	0.1642755981684096	TRIM46, TRIM14, TRIM34B	128	115	20119	4.1003396739130435	1.0	1.0	0.9926672777268561
UP_KW_DOMAIN	KW-0863~Zinc-finger	10	7.042253521126761	0.5941486405744437	MEX3B, MAP3K1, TEC, PRDM9, TRIM46, ZFP395, TRIM14, TRIM16, PARP12, TRIM34B	92	1520	14855	1.0622854691075514	0.9999999940336722	1.0	1.0
Annotation Cluster 6	Enrichment Score: 1.3634863802785757
Category	Term	Count	%	PValue	Genes	List Total	Pop Hits	Pop Total	Fold Enrichment	Bonferroni	Benjamini	FDR
GOTERM_MF_DIRECT	GO:0005525~GTP binding	9	6.338028169014084	0.004402581767385138	GBP5, RAB44, GBP8, RAB31, MX2, IGTP, IRGM2, RHOF, GM12250	123	393	18600	3.463042264010426	0.756329051174824	0.3132106089763506	0.3122318258232995
GOTERM_MF_DIRECT	GO:0003924~GTPase activity	8	5.633802816901409	0.005827730509491085	GBP5, RAB44, GBP8, RAB31, MX2, IGTP, IRGM2, RHOF	123	327	18600	3.6995599313791305	0.845927030134842	0.3132106089763506	0.3122318258232995
INTERPRO	IPR027417:P-loop containing nucleoside triphosphate hydrolase	13	9.15492957746479	0.01212539187210368	GBP5, SLFN5, GBP8, SLFN8, MX2, IRGM2, IFI44, MYO7A, RHOF, GM12250, RAB44, RAB31, IGTP	129	927	20758	2.2566251055752073	0.9819324336362644	0.4432504362135679	0.4378613731592996
UP_SEQ_FEATURE	LIPID:S-geranylgeranyl cysteine	4	2.8169014084507045	0.021289445642648376	GBP5, RAB44, RAB31, RHOF	127	104	22269	6.744094488188976	0.9999933554350692	1.0	1.0
UP_KW_PTM	KW-0636~Prenylation	4	2.8169014084507045	0.11122500461172269	GBP5, RAB44, RAB31, RHOF	92	166	12967	3.396280775275013	0.8484104568692749	0.9153545062362993	0.9153545062362993
INTERPRO	IPR001806:Small GTPase superfamily	3	2.112676056338028	0.20072532920842007	RAB44, RAB31, RHOF	129	135	20758	3.57588285960379	1.0	1.0	0.9908536585365854
INTERPRO	IPR005225:Small GTP-binding protein domain	3	2.112676056338028	0.27297395973670713	RAB44, RAB31, RHOF	129	166	20758	2.908097506304287	1.0	1.0	0.9908536585365854
UP_KW_LIGAND	KW-0342~GTP-binding	5	3.5211267605633805	0.30627820943049816	GBP5, RAB44, RAB31, MX2, RHOF	55	343	6618	1.7540418764908563	0.9999642571302307	1.0	1.0

## Sheet: DAVID clustering common
Annotation Cluster 1	Enrichment Score: 2.009768956049116
Category	Term	Count	%	PValue	Genes	List Total	Pop Hits	Pop Total	Fold Enrichment	Bonferroni	Benjamini	FDR
UP_KW_DOMAIN	KW-0176~Collagen	5	2.403846153846154	0.005412232814423239	COL1A1, COL18A1, C1QTNF1, C1QTNF6, SAAL1	127	83	14855	7.04629541789204	0.08813000109245062	0.09200795784519507	0.07577125940192535
GOTERM_CC_DIRECT	GO:0005581~collagen trimer	5	2.403846153846154	0.0055293267985612555	COL1A1, COL18A1, C1QTNF1, C1QTNF6, SAAL1	185	81	21095	7.038705372038706	0.7457744763190567	0.45524790641487667	0.45524790641487667
INTERPRO	IPR008160:Collagen triple helix repeat	4	1.9230769230769231	0.0312352080529892	COL1A1, COL18A1, C1QTNF1, C1QTNF6	183	78	20758	5.817009948157489	0.9999983718079268	1.0	1.0
Annotation Cluster 2	Enrichment Score: 1.7561925841715935
Category	Term	Count	%	PValue	Genes	List Total	Pop Hits	Pop Total	Fold Enrichment	Bonferroni	Benjamini	FDR
INTERPRO	IPR011993:Pleckstrin homology-like domain	12	5.769230769230769	0.0013655922246311794	APBB1IP, DOK2, MTMR2, NUMBL, PHLPP1, TRIO, ARHGEF28, FRMPD1, PLEK, DAB2IP, TBC1D8, PTK2	183	425	20758	3.2027772420443585	0.436698746656757	0.5735487343450953	0.5735487343450953
UP_SEQ_FEATURE	DOMAIN:PH	7	3.3653846153846154	0.02643555495255858	APBB1IP, DOK2, PHLPP1, TRIO, ARHGEF28, PLEK, DAB2IP	191	265	22269	3.079778721722809	0.9999999856182707	1.0	1.0
INTERPRO	IPR001849:Pleckstrin homology domain	7	3.3653846153846154	0.028589274156255052	APBB1IP, DOK2, PHLPP1, TRIO, ARHGEF28, PLEK, DAB2IP	183	263	20758	3.0190945168193815	0.9999948806401127	1.0	1.0
SMART	SM00233:PH	6	2.8846153846153846	0.09152022239788624	APBB1IP, DOK2, TRIO, ARHGEF28, PLEK, DAB2IP	101	254	10617	2.4831215405005067	0.9999321536555436	1.0	1.0
Annotation Cluster 3	Enrichment Score: 1.4511484147404126
Category	Term	Count	%	PValue	Genes	List Total	Pop Hits	Pop Total	Fold Enrichment	Bonferroni	Benjamini	FDR
KEGG_PATHWAY	mmu04360:Axon guidance	7	3.3653846153846154	0.005315308113108818	EFNB1, RRAS, NTN4, CXCR4, SSH3, NEO1, PTK2	81	181	9011	4.302366823545461	0.6308726690174666	0.9939626171513489	0.9939626171513489
GOTERM_BP_DIRECT	GO:0016477~cell migration	7	3.3653846153846154	0.05588055460334706	MMP14, RRAS, AXL, PALLD, NTN4, CXCR4, PTK2	174	316	20119	2.5613451185799505	1.0	1.0	1.0
GOTERM_BP_DIRECT	GO:0001764~neuron migration	4	1.9230769230769231	0.14919889395967809	AXL, CXCR4, NEO1, PTK2	174	155	20119	2.9839080459770115	1.0	1.0	1.0

## Sheet: DAVID clustering A1B vs A1
Annotation Cluster 1	Enrichment Score: 4.970756719380899
Category	Term	Count	%	PValue	Genes	List Total	Pop Hits	Pop Total	Fold Enrichment	Bonferroni	Benjamini	FDR
GOTERM_BP_DIRECT	GO:0051607~defense response to virus	26	8.934707903780069	2.1761385167799855E-15	RTP4, SLFN8, UNC93B1, OAS1A, DDX60, IFIT1, SLFN9, OAS1G, MNDAL, IFIH1, NLRP6, DHX58, OASL2, GBP3, ZBP1, GBP7, RSAD2, MX2, MX1, ISG15, MOV10, OAS2, OAS3, IRF7, TRIM34B, TRIM34A	263	247	20119	8.052431458875324	3.912425938779052E-12	3.834356066566334E-12	3.808242404364975E-12
UP_KW_BIOLOGICAL_PROCESS	KW-0051~Antiviral defense	17	5.841924398625429	1.2711439441203675E-13	ZBP1, GBP7, RSAD2, UNC93B1, MX2, MX1, OAS1A, ISG15, IFIT1, OAS1G, IFIH1, OAS2, OAS3, DHX58, TRIM34B, TRIM34A, OASL2	139	101	10832	13.116603746705605	9.915401832927273E-12	9.914922764138867E-12	9.914922764138867E-12
GOTERM_BP_DIRECT	GO:0009615~response to virus	15	5.154639175257731	4.0425530649576774E-11	RSAD2, MX2, MX1, OAS1A, ISG15, DDX60, IFIT1, CLU, OAS1G, IFIH1, OAS2, OAS3, DHX58, IFI27L2A, OASL2	263	99	20119	11.590621039290243	7.12298197091954E-8	3.561489250227714E-8	3.537233931837968E-8
UP_KW_BIOLOGICAL_PROCESS	KW-0391~Immunity	33	11.34020618556701	1.3606094847923544E-10	SLFN8, UNC93B1, OAS1A, CD3G, IL27, IFIT1, CD3E, OAS1G, IFIH1, LGALS3, NLRP6, DHX58, H2-OA, KCNN4, OASL2, ZBP1, GBP5, TGTP2, GBP7, RSAD2, MX2, MX1, TNFSF13, IRGM1, LILRB4A, SERPINA3G, PARP14, IIGP1, OAS2, OAS3, IRF7, TRIM14, 6030468B19RIK	139	699	10832	3.6790070089850864	1.0612753231775685E-8	5.306376990690182E-9	5.306376990690182E-9
GOTERM_BP_DIRECT	GO:0045071~negative regulation of viral genome replication	11	3.7800687285223367	4.236928185420804E-9	IFIH1, PARP10, RSAD2, OAS2, MX2, OAS3, OAS1A, ISG15, MNDAL, OAS1G, OASL2	263	59	20119	14.262357414448669	7.465439534892759E-6	1.8663668656778642E-6	1.8536560811216017E-6
UP_KW_BIOLOGICAL_PROCESS	KW-0399~Innate immunity	22	7.560137457044673	6.268158925127788E-9	ZBP1, TGTP2, RSAD2, UNC93B1, MX2, MX1, IRGM1, OAS1A, IL27, IFIT1, PARP14, IIGP1, OAS1G, IFIH1, LGALS3, NLRP6, OAS2, OAS3, DHX58, IRF7, TRIM14, OASL2	139	365	10832	4.697033605991919	4.88916274687945E-7	1.6297213205332249E-7	1.6297213205332249E-7
GOTERM_BP_DIRECT	GO:0002376~immune system process	26	8.934707903780069	7.051357646740303E-8	SLFN8, UNC93B1, CD3G, IL27, IFIT1, CD3E, IFIH1, LGALS3, NLRP6, DHX58, KCNN4, OASL2, ZBP1, GBP5, GBP7, RSAD2, TNFSF13, IRGM1, SERPINA3G, PARP14, IIGP1, OAS2, OAS3, IRF7, TRIM14, 6030468B19RIK	263	552	20119	3.6031713230837052	1.2423720795540216E-4	2.3053719560397016E-5	2.2896713524798398E-5
GOTERM_BP_DIRECT	GO:0045087~innate immune response	30	10.309278350515463	7.850301779930879E-8	WFDC12, TRIM30A, UNC93B1, IL27, IFIT1, DEFB41, OAS1G, IFIH1, LGALS3, NLRP6, DHX58, OASL2, ZBP1, TGTP2, RSAD2, MX2, MX1, IRGM2, IRGM1, PARP14, PTK2, IIGP1, OAS2, FES, OAS3, IGTP, IRF7, TRIM14, TRIM34B, TRIM34A	263	721	20119	3.1829999525374033	1.3831275661879694E-4	2.3053719560397016E-5	2.2896713524798398E-5
INTERPRO	IPR006117:2-5-oligoadenylate synthetase, conserved site	5	1.718213058419244	1.7723340720438605E-6	OAS2, OAS3, OAS1A, OAS1G, OASL2	267	8	20758	48.590823970037455	9.495208239971298E-4	5.736399269075069E-4	5.650781369536636E-4
GOTERM_MF_DIRECT	GO:0003725~double-stranded RNA binding	10	3.436426116838488	2.3065904180383594E-6	IFIH1, ZBP1, NLRP6, OAS2, OAS3, DHX58, OAS1A, DDX60, OAS1G, OASL2	257	84	18600	8.615897720956086	0.0012862510067728206	0.0011672061503734527	0.0011588390811951483
GOTERM_BP_DIRECT	GO:0032728~positive regulation of interferon-beta production	8	2.7491408934707904	3.6306959099580977E-6	IFIH1, OAS2, OAS3, DHX58, IRF7, OAS1A, ISG15, OAS1G	263	50	20119	12.239695817490494	0.006376878662641139	7.99660774168271E-4	7.942147303033339E-4
GOTERM_MF_DIRECT	GO:0001730~2'-5'-oligoadenylate synthetase activity	5	1.718213058419244	4.18353458915216E-6	OAS2, OAS3, OAS1A, OAS1G, OASL2	257	9	18600	40.20752269779507	0.0023316945510378773	0.0011672061503734527	0.0011588390811951483
INTERPRO	IPR006116:2-5-oligoadenylate synthetase, N-terminal	5	1.718213058419244	5.210334036814613E-6	OAS2, OAS3, OAS1A, OAS1G, OASL2	267	10	20758	38.87265917602996	0.0027888502310594587	6.981847609331581E-4	6.877640928595289E-4
INTERPRO	IPR002934:Nucleotidyl transferase domain	5	1.718213058419244	1.2035305278146746E-5	OAS2, OAS3, OAS1A, OAS1G, OASL2	267	12	20758	32.39388264669164	0.006430199661208613	9.215605184409508E-4	9.078058838373546E-4
INTERPRO	IPR018952:2'-5'-oligoadenylate synthetase 1, domain 2/C-terminal	5	1.718213058419244	1.2035305278146746E-5	OAS2, OAS3, OAS1A, OAS1G, OASL2	267	12	20758	32.39388264669164	0.006430199661208613	9.215605184409508E-4	9.078058838373546E-4
INTERPRO	IPR026774:2'-5'-oligoadenylate synthase	5	1.718213058419244	1.2035305278146746E-5	OAS2, OAS3, OAS1A, OAS1G, OASL2	267	12	20758	32.39388264669164	0.006430199661208613	9.215605184409508E-4	9.078058838373546E-4
GOTERM_BP_DIRECT	GO:0060700~regulation of ribonuclease activity	5	1.718213058419244	1.8322080512145065E-5	OAS2, OAS3, OAS1A, OAS1G, OASL2	263	13	20119	29.422345715121377	0.031768242654643286	0.0035870562069332894	0.0035626267662504296
KEGG_PATHWAY	mmu05164:Influenza A	12	4.123711340206185	3.559622066061987E-5	IFIH1, RSAD2, OAS2, MX2, OAS3, MX1, TNFSF10, IRF7, OAS1A, H2-OA, TNFRSF1A, OAS1G	130	173	9011	4.808003557136505	0.008400967433546902	0.00843630429656691	0.00840070807590629
GOTERM_BP_DIRECT	GO:0032760~positive regulation of tumor necrosis factor production	9	3.0927835051546393	1.323177321878582E-4	IFIH1, FZD5, OAS2, OAS3, PLCG2, OAS1A, CLU, TNFRSF1A, OAS1G	263	115	20119	5.986807736816003	0.20797258273498442	0.023314384411500615	0.023155603132875187
UP_SEQ_FEATURE	DOMAIN:2'-5'-oligoadenylate synthetase 1	4	1.3745704467353952	1.9216220129283893E-4	OAS2, OAS3, OAS1G, OASL2	268	10	22269	33.23731343283582	0.15461734062146726	0.022836447102663443	0.022601289180553635
KEGG_PATHWAY	mmu05162:Measles	10	3.436426116838488	2.365393546123516E-4	IFIH1, OAS2, MX2, OAS3, MX1, IRF7, OAS1A, CD3G, CD3E, OAS1G	130	146	9011	4.747629083245522	0.054523700913439166	0.028029913521563664	0.02791164384425749
GOTERM_BP_DIRECT	GO:0071659~negative regulation of IP-10 production	4	1.3745704467353952	2.4484853028425296E-4	OAS3, OAS1A, LILRB4A, OAS1G	263	10	20119	30.599239543726235	0.3504503066529564	0.035951925863404476	0.03570707733312022
GOTERM_BP_DIRECT	GO:0060339~negative regulation of type I interferon-mediated signaling pathway	5	1.718213058419244	2.86628534686525E-4	OAS3, OAS1A, ISG15, USP18, OAS1G	263	25	20119	15.299619771863117	0.39656193575838594	0.03884919062443516	0.03858461043857068
KEGG_PATHWAY	mmu05160:Hepatitis C	10	3.436426116838488	5.833551762359302E-4	RSAD2, OAS2, MX2, OAS3, MX1, IRF7, OAS1A, IFIT1, TNFRSF1A, OAS1G	130	165	9011	4.200932400932401	0.12915869590750284	0.046085058922638485	0.04589060719722651
KEGG_PATHWAY	mmu05169:Epstein-Barr virus infection	11	3.7800687285223367	0.0017266748624517373	OAS2, OAS3, PLCG2, IRF7, OAS1A, ISG15, HES1, CD3G, H2-OA, CD3E, OAS1G	130	231	9011	3.300732600732601	0.3360680676188881	0.10230548560026544	0.1018738168846525
UP_KW_MOLECULAR_FUNCTION	KW-0548~Nucleotidyltransferase	7	2.405498281786942	0.0030719620344182475	PARP10, OAS2, OAS3, OAS1A, PARP14, PARP12, OASL2	173	100	12037	4.8704624277456645	0.17366481278686052	0.19046164613393135	0.19046164613393135
GOTERM_BP_DIRECT	GO:0006164~purine nucleotide biosynthetic process	4	1.3745704467353952	0.004062417139572128	OAS2, OAS3, OAS1A, OASL2	263	25	20119	12.239695817490494	0.9992326425626794	0.311216478257656	0.3090969562717923
UP_SEQ_FEATURE	DOMAIN:Polymerase nucleotidyl transferase	3	1.0309278350515463	0.004877171979000133	OAS3, OAS1G, OASL2	268	9	22269	27.697761194029848	0.9860611735985098	0.30447487926043687	0.30133955441679394
GOTERM_BP_DIRECT	GO:0060337~type I interferon signaling pathway	4	1.3745704467353952	0.0062118146531917285	OAS2, IRF7, OAS1A, OAS1G	263	29	20119	10.551461911629737	0.9999829498863535	0.3840019111039229	0.3813866880998099
GOTERM_BP_DIRECT	GO:2000342~negative regulation of chemokine (C-X-C motif) ligand 2 production	3	1.0309278350515463	0.007095920982067094	OAS3, OAS1A, OAS1G	263	10	20119	22.949429657794674	0.9999964465227964	0.41676709234674064	0.41392872395391384
KEGG_PATHWAY	mmu05171:Coronavirus disease - COVID-19	10	3.436426116838488	0.009138263319362657	IFIH1, OAS2, MX2, OAS3, MX1, PLCG2, OAS1A, ISG15, TNFRSF1A, OAS1G	130	248	9011	2.7949751861042182	0.886474158565304	0.3355590186724884	0.33414315783420784
KEGG_PATHWAY	mmu04621:NOD-like receptor signaling pathway	9	3.0927835051546393	0.011326886706244333	GBP5, GBP7, NLRP6, OAS2, OAS3, IRF7, OAS1A, OAS1G, GBP3	130	213	9011	2.9288190682556885	0.9327804596024519	0.3355590186724884	0.33414315783420784
GOTERM_MF_DIRECT	GO:0016779~nucleotidyltransferase activity	6	2.0618556701030926	0.018719581199021423	PARP10, OAS2, OAS3, PARP14, PARP12, OASL2	257	111	18600	3.912083289515196	0.9999736628944382	0.803502023773381	0.7977421526352206
GOTERM_BP_DIRECT	GO:0071639~positive regulation of monocyte chemotactic protein-1 production	3	1.0309278350515463	0.02750860954268468	OAS3, OAS1A, OAS1G	263	20	20119	11.474714828897337	1.0	0.8215283053256001	0.8159333338931897
KEGG_PATHWAY	mmu05168:Herpes simplex virus 1 infection	10	3.436426116838488	0.21103019269054804	IFIH1, GM14322, SP100, OAS2, OAS3, IRF7, OAS1A, H2-OA, TNFRSF1A, OAS1G	130	459	9011	1.5101390983743925	1.0	1.0	1.0
Annotation Cluster 2	Enrichment Score: 4.249427982830824
Category	Term	Count	%	PValue	Genes	List Total	Pop Hits	Pop Total	Fold Enrichment	Bonferroni	Benjamini	FDR
INTERPRO	IPR027417:P-loop containing nucleoside triphosphate hydrolase	31	10.652920962199312	3.2106712326912702E-6	SLFN8, PFKFB4, ARL6, DDX60, SLFN9, IFIH1, RAB44, NLRP6, DHX58, KIF1B, SULT2A2, GBP3, GBP5, TGTP2, GBP8, GBP7, MX2, MX1, IRGM2, IRGM1, IFI44, MYO7A, IIGP1, RHOB, GM12250, MOV10, RAB31, GBP10, IGTP, CMPK2, CHST1	267	927	20758	2.5998973774691025	0.0017194426052380418	5.736399269075069E-4	5.650781369536636E-4
GOTERM_MF_DIRECT	GO:0005525~GTP binding	19	6.529209621993128	9.201855823192703E-6	GBP5, TGTP2, GBP8, RTKN, GBP7, ARL6, MX2, MX1, IRGM2, IRGM1, IIGP1, RHOB, GM12250, RAB44, RAB31, GBP10, IGTP, NUDT16, GBP3	257	393	18600	3.498975257670716	0.005121499344546532	0.0017115451831138427	0.0016992760420162525
GOTERM_MF_DIRECT	GO:0003924~GTPase activity	16	5.498281786941581	5.076964722298582E-5	GBP5, TGTP2, GBP8, GBP7, ARL6, MX2, MX1, IRGM2, IRGM1, IIGP1, RHOB, RAB44, RAB31, GBP10, IGTP, GBP3	257	327	18600	3.5412130082461712	0.027932645639772824	0.007082365787606522	0.007031596140383536
UP_KW_LIGAND	KW-0342~GTP-binding	13	4.4673539518900345	0.006702127134268215	GBP5, TGTP2, RTKN, GBP7, ARL6, MX2, MX1, IRGM1, IIGP1, RHOB, RAB44, RAB31, GBP3	104	343	6618	2.4118075801749272	0.1660372614537703	0.0904787163126209	0.0904787163126209
Annotation Cluster 3	Enrichment Score: 3.187199933317912
Category	Term	Count	%	PValue	Genes	List Total	Pop Hits	Pop Total	Fold Enrichment	Bonferroni	Benjamini	FDR
INTERPRO	IPR003191:Guanylate-binding protein, C-terminal	5	1.718213058419244	3.219630737798757E-5	GBP5, GBP8, GBP10, GBP7, GBP3	267	15	20758	25.915106117353307	0.01710944086679489	0.0021571525943251675	0.00212495628694718
UP_SEQ_FEATURE	DOMAIN:GB1/RHD3-type G	5	1.718213058419244	3.282807132016112E-5	GBP5, GBP8, GBP10, GBP7, GBP3	268	16	22269	25.966651119402986	0.028284492666165506	0.013521667649432592	0.013382428508877794
INTERPRO	IPR015894:Guanylate-binding protein, N-terminal	5	1.718213058419244	4.249672523162986E-5	GBP5, GBP8, GBP10, GBP7, GBP3	267	16	20758	24.295411985018728	0.022521252198256514	0.0025309160804615114	0.0024931412135889516
GOTERM_BP_DIRECT	GO:0042832~defense response to protozoan	6	2.0618556701030926	1.6341573961700415E-4	GBP8, GBP10, GBP7, IRGM2, IIGP1, GBP3	263	40	20119	11.474714828897337	0.2502099632255135	0.0261762302913783	0.025997958575432478
UP_SEQ_FEATURE	REGION:GTPase domain (Globular)	3	1.0309278350515463	0.0020810601229272595	GBP5, GBP7, GBP3	268	6	22269	41.54664179104477	0.8380943857689565	0.15157054561986874	0.1500097505276733
GOTERM_BP_DIRECT	GO:0071346~cellular response to interferon-gamma	6	2.0618556701030926	0.01458992858120079	GBP5, GBP8, GBP10, GBP7, IRGM1, GBP3	263	110	20119	4.172623574144487	0.9999999999943356	0.6765119515809419	0.6719046057131942
GOTERM_BP_DIRECT	GO:0050830~defense response to Gram-positive bacterium	5	1.718213058419244	0.21956438283646154	GBP8, GBP10, GBP7, NLRP6, GBP3	263	185	20119	2.067516185386908	1.0	1.0	0.9937535491198183
Annotation Cluster 4	Enrichment Score: 2.589488418504175
Category	Term	Count	%	PValue	Genes	List Total	Pop Hits	Pop Total	Fold Enrichment	Bonferroni	Benjamini	FDR
UP_KW_CELLULAR_COMPONENT	KW-0333~Golgi apparatus	25	8.59106529209622	9.267092408898805E-4	PARM1, LPCAT1, PCSK9, XYLT1, PLA2G5, CAMSAP2, CHSY1, GLIPR2, CHST12, AP1S3, ST3GAL1, GBP3, GBP5, TGTP2, RSAD2, FZD5, IRGM1, IIGP1, TNFRSF1A, RAB31, NSG2, FES, B3GNT6, CHST1, CHPT1	238	901	17881	2.0846351859278673	0.03640630945215617	0.01853418481779761	0.01807083019735267
GOTERM_CC_DIRECT	GO:0005794~Golgi apparatus	33	11.34020618556701	0.001602192182683967	HDAC5, PARM1, LPCAT1, PCSK9, XYLT1, PLA2G5, CD3E, CAMSAP2, CHSY1, GLIPR2, CHST12, CAPN2, AP1S3, ST3GAL1, GBP3, PAQR8, GBP5, TGTP2, RSAD2, FZD5, IRGM2, IRGM1, IIGP1, TNFRSF1A, PARP10, RAB31, NSG2, FES, B3GNT6, IGTP, CHST1, CHPT1, GRINA	267	1459	21095	1.7870097265327183	0.379876213622631	0.09549065408796444	0.09420890034181725
GOTERM_CC_DIRECT	GO:0000139~Golgi membrane	15	5.154639175257731	0.011478275445648872	GBP5, PARM1, FZD5, LPCAT1, IRGM2, IRGM1, XYLT1, TNFRSF1A, GLIPR2, CHST12, B3GNT6, IGTP, CHST1, CHPT1, GBP3	267	557	21095	2.1276703043995724	0.9679452043736756	0.3800584536448182	0.37495699789119646
Annotation Cluster 5	Enrichment Score: 2.274134447517258
Category	Term	Count	%	PValue	Genes	List Total	Pop Hits	Pop Total	Fold Enrichment	Bonferroni	Benjamini	FDR
GOTERM_BP_DIRECT	GO:0035458~cellular response to interferon-beta	12	4.123711340206185	7.122849889179624E-10	TGTP2, GBP7, IGTP, IRGM2, CAPN2, IRGM1, OAS1A, IFIT1, IIGP1, MNDAL, OAS1G, GBP3	263	65	20119	14.122725943258263	1.255045398274035E-6	4.183487168244833E-7	4.154995768688114E-7
UP_SEQ_FEATURE	DOMAIN:IRG-type G	6	2.0618556701030926	2.4186454564525982E-6	TGTP2, IGTP, IRGM2, IRGM1, IIGP1, GM12250	268	19	22269	26.23998428908091	0.0021116659750338718	0.002113896128939571	0.0020921283198314976
INTERPRO	IPR007743:Interferon-inducible GTPase	6	2.0618556701030926	2.487490794177454E-6	TGTP2, IGTP, IRGM2, IRGM1, IIGP1, GM12250	267	18	20758	25.915106117353307	0.0013324082787528058	5.736399269075069E-4	5.650781369536636E-4
GOTERM_BP_DIRECT	GO:0010508~positive regulation of autophagy	7	2.405498281786942	0.001023141321386643	TRIM30A, IGTP, IRGM2, IRGM1, TRIM14, TRIM34B, TRIM34A	263	88	20119	6.0850760456273765	0.8353112392104362	0.11267343801770406	0.11190608202666408
GOTERM_BP_DIRECT	GO:0061739~protein lipidation involved in autophagosome assembly	3	1.0309278350515463	0.0024481206705010933	IGTP, IRGM2, IRGM1	263	6	20119	38.249049429657795	0.9866851769262863	0.22703098007489086	0.22548479859878492
GOTERM_BP_DIRECT	GO:0061762~CAMKK-AMPK signaling cascade	3	1.0309278350515463	0.0024481206705010933	IGTP, IRGM2, IRGM1	263	6	20119	38.249049429657795	0.9866851769262863	0.22703098007489086	0.22548479859878492
GOTERM_BP_DIRECT	GO:0043254~regulation of protein complex assembly	4	1.3745704467353952	0.003609322506925049	IGTP, IRGM2, IRGM1, HES1	263	24	20119	12.749683143219265	0.9982897759939001	0.2890739207819062	0.28710519941449253
GOTERM_BP_DIRECT	GO:0060335~positive regulation of interferon-gamma-mediated signaling pathway	3	1.0309278350515463	0.004491784816981726	IGTP, IRGM2, IRGM1	263	8	20119	28.686787072243344	0.9996410593225207	0.316580993900872	0.3144249371887208
GOTERM_MF_DIRECT	GO:0051434~BH3 domain binding	3	1.0309278350515463	0.005002282302411817	IGTP, IRGM2, IRGM1	257	8	18600	27.140077821011673	0.9390851482789614	0.3489091905932242	0.34640804944201836
GOTERM_BP_DIRECT	GO:1901098~positive regulation of autophagosome maturation	3	1.0309278350515463	0.005725706491824713	IGTP, IRGM2, IRGM1	263	9	20119	25.49936628643853	0.9999596406721013	0.3736553643924127	0.3711106059516017
GOTERM_BP_DIRECT	GO:0070431~nucleotide-binding oligomerization domain containing 2 signaling pathway	3	1.0309278350515463	0.008598696821691166	IGTP, IRGM2, IRGM1	263	11	20119	20.863117870722434	0.9999997536268661	0.4456148176417598	0.44257998346939825
GOTERM_BP_DIRECT	GO:0006952~defense response	7	2.405498281786942	0.008869483244714635	TGTP2, IGTP, IRGM2, IRGM1, DEFB41, IIGP1, TNFRSF1A	263	136	20119	3.9374021471706553	0.9999998477509702	0.4465151279196339	0.4434741622357318
GOTERM_BP_DIRECT	GO:0061635~regulation of protein complex stability	3	1.0309278350515463	0.011987372554120688	IGTP, IRGM2, IRGM1	263	13	20119	17.65340742907283	0.9999999994090966	0.5708581200097473	0.5669703235057082
GOTERM_MF_DIRECT	GO:0050700~CARD domain binding	3	1.0309278350515463	0.015397314770780426	IGTP, IRGM2, IRGM1	257	14	18600	15.508615897720956	0.9998263611714066	0.7159751368412898	0.710842698584363
GOTERM_BP_DIRECT	GO:0071902~positive regulation of protein serine/threonine kinase activity	4	1.3745704467353952	0.023237342127579816	IGTP, IRGM2, IRGM1, SLC8A2	263	47	20119	6.510476498665157	1.0	0.7725320156376535	0.7672707306276354
GOTERM_BP_DIRECT	GO:0033138~positive regulation of peptidyl-serine phosphorylation	5	1.718213058419244	0.04574132016198832	IGTP, IRGM2, IRGM1, HCLS1, ARR3	263	103	20119	3.7134999446269705	1.0	1.0	0.9937535491198183
GOTERM_BP_DIRECT	GO:0000045~autophagosome assembly	4	1.3745704467353952	0.052880974152419415	EPM2A, IGTP, IRGM2, IRGM1	263	65	20119	4.7075753144194215	1.0	1.0	0.9937535491198183
GOTERM_BP_DIRECT	GO:0010800~positive regulation of peptidyl-threonine phosphorylation	3	1.0309278350515463	0.061355169254862826	IGTP, IRGM2, IRGM1	263	31	20119	7.403041825095057	1.0	1.0	0.9937535491198183
KEGG_PATHWAY	mmu05145:Toxoplasmosis	5	1.718213058419244	0.07279775290855148	IGTP, IRGM2, IRGM1, H2-OA, TNFRSF1A	130	110	9011	3.150699300699301	0.9999999833907245	1.0	1.0
GOTERM_BP_DIRECT	GO:0050829~defense response to Gram-negative bacterium	5	1.718213058419244	0.09810710533049465	IGTP, IRGM2, IRGM1, IIGP1, AQP1	263	134	20119	2.8544066738550593	1.0	1.0	0.9937535491198183
GOTERM_BP_DIRECT	GO:0098586~cellular response to virus	3	1.0309278350515463	0.13806673439698958	IGTP, IRGM2, IRGM1	263	50	20119	4.5898859315589355	1.0	1.0	0.9937535491198183
GOTERM_BP_DIRECT	GO:0031648~protein destabilization	3	1.0309278350515463	0.18387484339887386	IGTP, IRGM2, IRGM1	263	60	20119	3.8249049429657798	1.0	1.0	0.9937535491198183
GOTERM_MF_DIRECT	GO:0043539~protein serine/threonine kinase activator activity	3	1.0309278350515463	0.19494834418177728	IGTP, IRGM2, IRGM1	257	59	18600	3.680010552001583	1.0	1.0	0.9946140035906643
GOTERM_BP_DIRECT	GO:0050821~protein stabilization	5	1.718213058419244	0.25543511953711595	IGTP, IRGM2, IRGM1, APOA1, CLU	263	198	20119	1.93177017321504	1.0	1.0	0.9937535491198183
GOTERM_BP_DIRECT	GO:0001934~positive regulation of protein phosphorylation	6	2.0618556701030926	0.26207915999614934	IGTP, IRGM2, IRGM1, AKAP6, ARR3, PTK2	263	264	20119	1.7385931558935364	1.0	1.0	0.9937535491198183
Annotation Cluster 6	Enrichment Score: 1.9914303756304468
Category	Term	Count	%	PValue	Genes	List Total	Pop Hits	Pop Total	Fold Enrichment	Bonferroni	Benjamini	FDR
GOTERM_BP_DIRECT	GO:0007166~cell surface receptor signaling pathway	10	3.436426116838488	0.0021505801825259198	ADCYAP1R1, CALCRL, TRPA1, ADGRG7, FZD5, CXCR3, CD3G, CD3E, 6030468B19RIK, TNFRSF1A	263	216	20119	3.54157865089424	0.9774811547488471	0.2229013106829806	0.22138325408355056
GOTERM_MF_DIRECT	GO:0004888~transmembrane signaling receptor activity	9	3.0927835051546393	0.012876191772805108	ADCYAP1R1, CALCRL, ADGRG7, FZD5, MRGPRX1, CD3G, CD3E, GABRG2, 6030468B19RIK	257	225	18600	2.894941634241245	0.9992766180085176	0.7040643906906594	0.6990173341265687
INTERPRO	IPR017981:GPCR, family 2-like	4	1.3745704467353952	0.03831473245954313	ADCYAP1R1, CALCRL, ADGRG7, FZD5	267	58	20758	5.361746093245513	0.9999999991952367	0.8214678639326047	0.809207149545551
Annotation Cluster 7	Enrichment Score: 1.7844894823386386
Category	Term	Count	%	PValue	Genes	List Total	Pop Hits	Pop Total	Fold Enrichment	Bonferroni	Benjamini	FDR
UP_SEQ_FEATURE	TRANSMEM:Helical; Name=3	22	7.560137457044673	1.4439942084018578E-4	PAQR8, UTS2R, ADCYAP1R1, CALCRL, TRPA1, FZD5, MRGPRX1, GPR65, P2RY14, SLC6A20A, VANGL1, OLFR15, HRH3, LTB4R2, ADGRG7, CXCR3, LTB4R1, HRH4, MC5R, SLCO2A1, SLC25A23, F2RL3	268	710	22269	2.574721463107	0.11857398076604542	0.022836447102663443	0.022601289180553635
UP_SEQ_FEATURE	TRANSMEM:Helical; Name=4	22	7.560137457044673	1.5450993028918964E-4	PAQR8, UTS2R, ADCYAP1R1, CALCRL, TRPA1, FZD5, MRGPRX1, GPR65, P2RY14, SLC6A20A, VANGL1, OLFR15, HRH3, LTB4R2, ADGRG7, CXCR3, LTB4R1, HRH4, MC5R, SLCO2A1, SLC25A23, F2RL3	268	714	22269	2.56029725322965	0.12632961889743421	0.022836447102663443	0.022601289180553635
UP_SEQ_FEATURE	TRANSMEM:Helical; Name=2	22	7.560137457044673	2.0502310371580816E-4	PAQR8, UTS2R, ADCYAP1R1, CALCRL, TRPA1, FZD5, MRGPRX1, GPR65, P2RY14, SLC6A20A, VANGL1, OLFR15, HRH3, LTB4R2, ADGRG7, CXCR3, LTB4R1, HRH4, MC5R, SLCO2A1, SLC25A23, F2RL3	268	729	22269	2.5076162397887107	0.16406846419698196	0.022836447102663443	0.022601289180553635
UP_SEQ_FEATURE	TRANSMEM:Helical; Name=1	22	7.560137457044673	2.0902926409760588E-4	PAQR8, UTS2R, ADCYAP1R1, CALCRL, TRPA1, FZD5, MRGPRX1, GPR65, P2RY14, SLC6A20A, VANGL1, OLFR15, HRH3, LTB4R2, ADGRG7, CXCR3, LTB4R1, HRH4, MC5R, SLCO2A1, SLC25A23, F2RL3	268	730	22269	2.5041811490492742	0.16699086744619662	0.022836447102663443	0.022601289180553635
UP_SEQ_FEATURE	TRANSMEM:Helical; Name=6	21	7.216494845360824	2.620826540194196E-4	PAQR8, UTS2R, ADCYAP1R1, CALCRL, TRPA1, FZD5, MRGPRX1, GPR65, P2RY14, SLC6A20A, OLFR15, HRH3, LTB4R2, ADGRG7, CXCR3, LTB4R1, HRH4, MC5R, SLCO2A1, SLC25A23, F2RL3	268	689	22269	2.5325964517037454	0.20474325057595377	0.025395436888828445	0.02513392781331419
UP_SEQ_FEATURE	TRANSMEM:Helical; Name=5	21	7.216494845360824	2.9056563946027966E-4	PAQR8, UTS2R, ADCYAP1R1, CALCRL, TRPA1, FZD5, MRGPRX1, GPR65, P2RY14, SLC6A20A, OLFR15, HRH3, LTB4R2, ADGRG7, CXCR3, LTB4R1, HRH4, MC5R, SLCO2A1, SLC25A23, F2RL3	268	694	22269	2.5143500795733154	0.2243014270992123	0.025395436888828445	0.02513392781331419
UP_SEQ_FEATURE	TRANSMEM:Helical; Name=7	19	6.529209621993128	5.513934199586794E-4	PAQR8, UTS2R, ADCYAP1R1, CALCRL, FZD5, MRGPRX1, GPR65, P2RY14, SLC6A20A, OLFR15, HRH3, LTB4R2, ADGRG7, CXCR3, LTB4R1, HRH4, MC5R, SLCO2A1, F2RL3	268	622	22269	2.53821927340788	0.3824842847890304	0.043810713549444165	0.043359573478568884
UP_SEQ_FEATURE	TOPO_DOM:Extracellular	43	14.776632302405499	0.008704746142068447	ADCYAP1R1, CALCRL, PARM1, GPR65, SLC6A20A, CD3G, CD3E, AQP1, MUC1, OLFR15, HRH3, ADGRG7, CXCR3, MARVELD3, HRH4, TNFSF10, RNF130, MPZL1, IL11RA1, PAQR8, UTS2R, IL15RA, KIRREL, TRPA1, FZD5, BTN1A1, MRGPRX1, P2RY14, LILRB4A, GABRG2, TNFRSF1A, VANGL1, PTPRE, LTB4R2, PLSCR4, KIT, LTB4R1, MC5R, SLCO2A1, MXRA8, FXYD5, IL9R, F2RL3	268	2414	22269	1.4801206271871792	0.9995197742144317	0.5071965418778548	0.5019736941926137
KEGG_PATHWAY	mmu04080:Neuroactive ligand-receptor interaction	13	4.4673539518900345	0.010104927837664611	UTS2R, ADCYAP1R1, CALCRL, P2RY14, GABRG2, HRH3, LTB4R2, LTB4R1, HRH4, MC5R, SPX, HCRT, F2RL3	130	391	9011	2.30460358056266	0.9099193606415229	0.3355590186724884	0.33414315783420784
UP_SEQ_FEATURE	TOPO_DOM:Cytoplasmic	54	18.556701030927837	0.013047010441931496	RTP4, GPR65, LPCAT1, SLC6A20A, XYLT1, CD3G, CD3E, AQP1, TNFSF10, PAQR8, UTS2R, IL15RA, MRGPRX1, BTN1A1, GABRG2, TNFRSF1A, LTB4R2, B3GNT6, PLSCR4, KIT, LTB4R1, SLCO2A1, MXRA8, CHST1, MGARP, IL9R, ADCYAP1R1, PARM1, CALCRL, ADCY7, MUC1, OLFR15, HRH3, ADGRG7, CHSY1, CHST12, CXCR3, MARVELD3, HRH4, RNF130, ST3GAL1, MPZL1, IL11RA1, KIRREL, FZD5, TRPA1, P2RY14, LILRB4A, VANGL1, PTPRE, NSG2, MC5R, FXYD5, …	268	3276	22269	1.3696695095948828	0.9999896459069327	0.6977818318563095	0.6905964354184299
GOTERM_BP_DIRECT	GO:0007165~signal transduction	29	9.965635738831615	0.01506405856312393	ADCYAP1R1, RTKN, CALCRL, GPR65, ARHGAP15, ARR3, OLFR15, HRH3, ADGRG7, CXCR3, HRH4, PLCG2, RALGDS, MPZL1, UTS2R, FZD5, MRGPRX1, P2RY14, GAB3, PRKAB1, GABRG2, TNFRSF1A, OLFM1, LTB4R2, DLC1, LTB4R1, MC5R, F2RL3	263	1395	20119	1.5902830587241235	0.9999999999975742	0.6805864407237017	0.6759513457812019
UP_KW_MOLECULAR_FUNCTION	KW-0297~G-protein coupled receptor	17	5.841924398625429	0.21164853155670796	UTS2R, ADCYAP1R1, CALCRL, VMN1R36, FZD5, MRGPRX1, GPR65, P2RY14, OLFR15, HRH3, LTB4R2, ADGRG7, CXCR3, LTB4R1, HRH4, MC5R, F2RL3	173	897	12037	1.3186472570739975	0.9999996049676918	1.0	1.0
GOTERM_BP_DIRECT	GO:0007186~G-protein coupled receptor signaling pathway	17	5.841924398625429	0.9446083941452208	ADCYAP1R1, CALCRL, VMN1R36, FZD5, MRGPRX1, GPR65, P2RY14, APOA1, ARR3, OLFR15, HRH3, LTB4R2, ADGRG7, CXCR3, LTB4R1, HRH4, F2RL3	263	1724	20119	0.7543316012809542	1.0	1.0	0.9937535491198183
UP_SEQ_FEATURE	DOMAIN:G-protein coupled receptors family 1 profile	13	4.4673539518900345	0.9707052881979807	UTS2R, VMN1R36, VMN1R193, MRGPRX1, GPR65, P2RY14, VMN1R203, OLFR15, HRH3, LTB4R1, HRH4, MC5R, F2RL3	268	1585	22269	0.6815221997269174	1.0	1.0	0.9908361970217641
INTERPRO	IPR017452:GPCR, rhodopsin-like, 7TM	15	5.154639175257731	0.9802252442759063	UTS2R, VMN1R36, VMN1R193, MRGPRX1, GPR65, P2RY14, VMN1R203, OLFR15, HRH3, LTB4R2, CXCR3, LTB4R1, HRH4, MC5R, F2RL3	267	1737	20758	0.6713758061490493	1.0	1.0	0.9869158878504672
UP_KW_MOLECULAR_FUNCTION	KW-0675~Receptor	29	9.965635738831615	0.9835136819905023	ADCYAP1R1, CALCRL, VMN1R36, VMN1R193, GPR65, CD3G, CD3E, OLFR15, HRH3, ADGRG7, CXCR3, HRH4, IL11RA1, PAQR8, UTS2R, IL15RA, FZD5, MRGPRX1, P2RY14, VMN1R203, LILRB4A, TNFRSF1A, LTB4R2, KIT, LTB4R1, MC5R, CRLF1, IL9R, F2RL3	173	2712	12037	0.7440129077361162	1.0	1.0	1.0
INTERPRO	IPR000276:G protein-coupled receptor, rhodopsin-like	12	4.123711340206185	0.9845007266323947	UTS2R, OLFR15, HRH3, LTB4R2, MRGPRX1, GPR65, P2RY14, CXCR3, LTB4R1, MC5R, HRH4, F2RL3	267	1477	20758	0.6316478132868782	1.0	1.0	0.9869158878504672
GOTERM_MF_DIRECT	GO:0004930~G-protein coupled receptor activity	16	5.498281786941581	0.9847544861175072	UTS2R, ADCYAP1R1, CALCRL, FZD5, MRGPRX1, GPR65, P2RY14, OLFR15, HRH3, LTB4R2, ADGRG7, CXCR3, LTB4R1, HRH4, MC5R, F2RL3	257	1743	18600	0.664358378483361	1.0	1.0	0.9946140035906643
UP_KW_MOLECULAR_FUNCTION	KW-0807~Transducer	20	6.872852233676976	0.987817904279425	UTS2R, ADCYAP1R1, CALCRL, VMN1R36, VMN1R193, FZD5, MRGPRX1, GPR65, P2RY14, VMN1R203, OLFR15, HRH3, LTB4R2, ADGRG7, CXCR3, LTB4R1, HRH4, MC5R, PLCG2, F2RL3	173	2029	12037	0.685835728753878	1.0	1.0	1.0
Annotation Cluster 8	Enrichment Score: 1.7274408391046499
Category	Term	Count	%	PValue	Genes	List Total	Pop Hits	Pop Total	Fold Enrichment	Bonferroni	Benjamini	FDR
GOTERM_MF_DIRECT	GO:0003725~double-stranded RNA binding	10	3.436426116838488	2.3065904180383594E-6	IFIH1, ZBP1, NLRP6, OAS2, OAS3, DHX58, OAS1A, DDX60, OAS1G, OASL2	257	84	18600	8.615897720956086	0.0012862510067728206	0.0011672061503734527	0.0011588390811951483
UP_KW_MOLECULAR_FUNCTION	KW-0694~RNA-binding	14	4.810996563573884	0.20286939745144145	ZBP1, RBFOX1, CELF4, OAS1A, IFIT1, IFIH1, DAZL, MOV10, OAS2, OAS3, DHX58, NUDT16, HNRNPA1, OASL2	173	701	12037	1.3895755856621013	0.9999992150754571	1.0	1.0
GOTERM_MF_DIRECT	GO:0003723~RNA binding	14	4.810996563573884	0.5050852477135914	ZBP1, RBFOX1, CELF4, DDX60, IFIT1, IFIH1, DAZL, MOV10, OAS2, OAS3, DHX58, NUDT16, HNRNPA1, OASL2	257	924	18600	1.0965688008489565	1.0	1.0	0.9946140035906643
GOTERM_MF_DIRECT	GO:0003729~mRNA binding	5	1.718213058419244	0.5208167422647478	DAZL, RBFOX1, CELF4, NUDT16, HNRNPA1	257	273	18600	1.3255227263009364	1.0	1.0	0.9946140035906643
Annotation Cluster 9	Enrichment Score: 1.5947724987941816
Category	Term	Count	%	PValue	Genes	List Total	Pop Hits	Pop Total	Fold Enrichment	Bonferroni	Benjamini	FDR
UP_SEQ_FEATURE	CARBOHYD:N-linked (GlcNAc...) asparagine	71	24.398625429553263	4.641304685159929E-5	GPR65, PCSK9, SLC6A20A, XYLT1, CD3G, IL27, PRSS22, CLU, SLC8A2, AQP1, TNFSF10, UTS2R, IL15RA, MRGPRX1, BTN1A1, GABRG2, DISP1, TNFRSF1A, OLFM1, LTB4R2, B3GNT6, KIT, LTB4R1, SLCO2A1, MXRA8, CHST1, IL9R, SLC29A2, LY6E, ADCYAP1R1, PARM1, CALCRL, H6PD, UNC93B1, PRSS48, AFP, TFPI, ADCY7, MUC1, OLFR15, HRH3, ADGRG7, CHSY1, CHST12, CXCR3, HRH4, CLCA3A1, RNF130, ST3GAL1, MPZL1, IL11RA1, KIRREL, FZD5, TRPA…	268	3708	22269	1.5910526252233976	0.03975416036437274	0.013521667649432592	0.013382428508877794
GOTERM_CC_DIRECT	GO:0016020~membrane	131	45.017182130584196	6.643980761854229E-5	GPR65, XYLT1, ARR3, CLU, CMAH, SLC8A2, AQP1, TGM1, RIMS1, RAB44, TNFSF10, CAPN2, AP1S3, PHLDA2, SBF2, EPM2A, PAQR8, GBP5, UTS2R, IL15RA, TGTP2, GBP7, RSAD2, BTN1A1, GABRG2, DISP1, RAB31, LTB4R2, LTB4R1, SLCO2A1, MXRA8, TRIM14, MGARP, LY6E, ADCYAP1R1, PARM1, CALCRL, ARL6, HPCA, PLA2G5, ARHGAP15, SPTA1, OLFR15, INPP5A, TESPA1, HRH3, NLRP6, ADGRG7, CHST12, HRH4, PLCG2, PCDHA5, KCNN4, CLCA3A1, ST3GAL…	267	7861	21095	1.3166240011968247	0.019604993256879255	0.004949765667581401	0.004883325859962859
UP_KW_PTM	KW-0325~Glycoprotein	78	26.804123711340207	0.003396725703930079	GPR65, PCSK9, SLC6A20A, XYLT1, CD3G, IL27, PRSS22, CLU, SLC8A2, AQP1, KCNT2, TNFSF10, H2-OA, UTS2R, IL15RA, MRGPRX1, BTN1A1, APOA1, GABRG2, DISP1, TNFRSF1A, OLFM1, LTB4R2, B3GNT6, OAS2, KIT, LTB4R1, SLCO2A1, MXRA8, CHST1, IL9R, SLC29A2, LY6E, ADCYAP1R1, PARM1, CALCRL, H6PD, UNC93B1, PRSS48, AFP, TFPI, ADCY7, MUC1, ADAMTS14, OLFR15, HRH3, ADGRG7, CHSY1, CHST12, CXCR3, HRH4, CLCA3A1, RNF130, ST3GAL…	186	4145	12967	1.3118876220864626	0.07212213775562515	0.07812469119039181	0.07472796548646174
UP_SEQ_FEATURE	TOPO_DOM:Extracellular	43	14.776632302405499	0.008704746142068447	ADCYAP1R1, CALCRL, PARM1, GPR65, SLC6A20A, CD3G, CD3E, AQP1, MUC1, OLFR15, HRH3, ADGRG7, CXCR3, MARVELD3, HRH4, TNFSF10, RNF130, MPZL1, IL11RA1, PAQR8, UTS2R, IL15RA, KIRREL, TRPA1, FZD5, BTN1A1, MRGPRX1, P2RY14, LILRB4A, GABRG2, TNFRSF1A, VANGL1, PTPRE, LTB4R2, PLSCR4, KIT, LTB4R1, MC5R, SLCO2A1, MXRA8, FXYD5, IL9R, F2RL3	268	2414	22269	1.4801206271871792	0.9995197742144317	0.5071965418778548	0.5019736941926137
UP_SEQ_FEATURE	TOPO_DOM:Cytoplasmic	54	18.556701030927837	0.013047010441931496	RTP4, GPR65, LPCAT1, SLC6A20A, XYLT1, CD3G, CD3E, AQP1, TNFSF10, PAQR8, UTS2R, IL15RA, MRGPRX1, BTN1A1, GABRG2, TNFRSF1A, LTB4R2, B3GNT6, PLSCR4, KIT, LTB4R1, SLCO2A1, MXRA8, CHST1, MGARP, IL9R, ADCYAP1R1, PARM1, CALCRL, ADCY7, MUC1, OLFR15, HRH3, ADGRG7, CHSY1, CHST12, CXCR3, MARVELD3, HRH4, RNF130, ST3GAL1, MPZL1, IL11RA1, KIRREL, FZD5, TRPA1, P2RY14, LILRB4A, VANGL1, PTPRE, NSG2, MC5R, FXYD5, …	268	3276	22269	1.3696695095948828	0.9999896459069327	0.6977818318563095	0.6905964354184299
UP_KW_DOMAIN	KW-1133~Transmembrane helix	83	28.52233676975945	0.07270687045739294	RTP4, B230206H07RIK, GPR65, LPCAT1, SLC6A20A, XYLT1, TCAM1, CD3G, CD3E, SLC8A2, AQP1, KCNT2, TNFSF10, PAQR8, UTS2R, IL15RA, MRGPRX1, BTN1A1, GABRG2, DISP1, TNFRSF1A, LTB4R2, SLC7A8, B3GNT6, PLSCR4, KIT, LTB4R1, SLCO2A1, MXRA8, CHST1, MGARP, IL9R, SLC29A2, HDAC5, ADCYAP1R1, PARM1, CALCRL, VMN1R36, UNC93B1, ADCY7, MUC1, F630111L10RIK, OLFR15, HRH3, ADGRG7, CHSY1, CHST12, CXCR3, MARVELD3, HRH4, KCNN…	190	5644	14855	1.1497678018575852	0.7950924867141914	0.6906732036807831	0.6906732036807831
UP_KW_DOMAIN	KW-0732~Signal	71	24.398625429553263	0.0768173943424984	GM10440, PCSK9, TCAM1, CD3G, IL27, PRSS22, CD3E, CLU, SLC8A2, LGALS3, SPX, H2-OA, SBF2, IL15RA, BTN1A1, APOA1, GABRG2, TNFRSF1A, OLFM1, SLC7A8, OAF, KIT, MXRA8, PADI3, CHST1, IL9R, LY6E, WFDC12, PFKFB4, ADCYAP1R1, PARM1, CALCRL, H6PD, VMN1R36, PRSS48, AFP, PLA2G5, TFPI, DEFB41, MUC1, ADAMTS14, INPP5A, ADGRG7, PCDHA5, CLCA3A1, HCRT, RNF130, MPZL1, IL11RA1, KIRREL, FZD5, DNASE2B, CMA1, PRSS39, GZMB…	190	4744	14855	1.1701262536611343	0.8133448943875152	0.6906732036807831	0.6906732036807831
UP_KW_DOMAIN	KW-0812~Transmembrane	85	29.20962199312715	0.18705486417382403	RTP4, B230206H07RIK, GPR65, LPCAT1, SLC6A20A, XYLT1, TCAM1, CD3G, CD3E, SLC8A2, AQP1, KCNT2, TNFSF10, H2-OA, PAQR8, UTS2R, IL15RA, MRGPRX1, BTN1A1, GABRG2, DISP1, TNFRSF1A, LTB4R2, SLC7A8, B3GNT6, PLSCR4, KIT, LTB4R1, SLCO2A1, MXRA8, CHST1, MGARP, IL9R, SLC29A2, HDAC5, ADCYAP1R1, PARM1, CALCRL, VMN1R36, UNC93B1, ADCY7, MUC1, F630111L10RIK, OLFR15, HRH3, ADGRG7, CHSY1, CHST12, CXCR3, MARVELD3, HRH…	190	6094	14855	1.0905247611973814	0.9870793020568855	0.7856304295300609	0.7856304295300609
UP_KW_PTM	KW-1015~Disulfide bond	53	18.213058419243985	0.23566547859018605	GPR65, PCSK9, XYLT1, CD3G, PRSS22, CD3E, ARR3, CLU, LGALS3, UTS2R, IL15RA, BTN1A1, GABRG2, TNFRSF1A, OLFM1, SLC7A8, KIT, SLCO2A1, MXRA8, LY6E, WFDC12, ADCYAP1R1, CALCRL, PRSS48, AFP, PLA2G5, TFPI, DEFB41, OLFR15, HRH3, CXCR3, HRH4, HCRT, ST3GAL1, MPZL1, IL11RA1, KIRREL, FZD5, TRPA1, CMA1, P2RY14, PRSS39, GSR, TNFSF13, GZMB, ISG15, CELA1, PRSS35, LILRB4A, MFAP2, SFTPA1, CRLF1, F2RL3	186	3315	12967	1.1145996529298239	0.9972945690647714	0.6775382509467849	0.6480800661230116
UP_KW_CELLULAR_COMPONENT	KW-0472~Membrane	124	42.61168384879725	0.4380120466384201	GPR65, XYLT1, TCAM1, ARR3, CLU, SLC8A2, AQP1, TGM1, RIMS1, RAB44, TNFSF10, CAPN2, AP1S3, PHLDA2, SBF2, EPM2A, PAQR8, GBP5, UTS2R, IL15RA, GBP7, RSAD2, BTN1A1, GABRG2, DISP1, RAB31, LTB4R2, LTB4R1, SLCO2A1, MXRA8, TRIM14, MGARP, LY6E, ADCYAP1R1, PARM1, CALCRL, VMN1R36, ARL6, HPCA, PLA2G5, ARHGAP15, OLFR15, INPP5A, TESPA1, HRH3, NLRP6, ADGRG7, CHST12, HRH4, PCDHA5, KCNN4, CLCA3A1, ST3GAL1, IL11RA1,…	238	9152	17881	1.0179361080096374	0.999999999902483	1.0	1.0
UP_SEQ_FEATURE	TRANSMEM:Helical	78	26.804123711340207	0.665493303135424	RTP4, B230206H07RIK, GPR65, SLC6A20A, XYLT1, TCAM1, CD3G, CD3E, SLC8A2, AQP1, KCNT2, TNFSF10, H2-OA, UTS2R, IL15RA, MRGPRX1, BTN1A1, GABRG2, DISP1, TNFRSF1A, SLC7A8, PLSCR4, KIT, LTB4R1, SLCO2A1, MXRA8, MGARP, IL9R, SLC29A2, HDAC5, ADCYAP1R1, PARM1, CALCRL, VMN1R36, VMN1R193, UNC93B1, ADCY7, MUC1, F630111L10RIK, OLFR15, HRH3, CHST12, MARVELD3, HRH4, PCDHA5, KCNN4, SLC25A23, RNF130, MPZL1, IL11RA1…	268	6650	22269	0.9746279878801481	1.0	1.0	0.9908361970217641
GOTERM_CC_DIRECT	GO:0016021~integral component of membrane	75	25.773195876288657	0.853894522083813	RTP4, B230206H07RIK, GPR65, LPCAT1, SLC6A20A, XYLT1, CD3G, CD3E, AQP1, KCNT2, TNFSF10, H2-OA, PAQR8, UTS2R, IL15RA, MRGPRX1, BTN1A1, DISP1, TNFRSF1A, SLC7A8, B3GNT6, PLSCR4, KIT, LTB4R1, SLCO2A1, MXRA8, CHST1, MGARP, IL9R, SLC29A2, HDAC5, ADCYAP1R1, PARM1, UNC93B1, ADCY7, MUC1, F630111L10RIK, OLFR15, HRH3, CHSY1, CHST12, CXCR3, MARVELD3, HRH4, KCNN4, SLC25A23, RNF130, ST3GAL1, IL11RA1, TMEM184A, …	267	6452	21095	0.9184069742332316	1.0	1.0	0.98989898989899
Annotation Cluster 10	Enrichment Score: 1.4181746424257637
Category	Term	Count	%	PValue	Genes	List Total	Pop Hits	Pop Total	Fold Enrichment	Bonferroni	Benjamini	FDR
INTERPRO	IPR003879:Butyrophylin-like	6	2.0618556701030926	8.089468705311036E-4	TRIM30A, BTN1A1, TRIM14, TRIM16, TRIM34B, TRIM34A	267	57	20758	8.183717721269465	0.3519393524515577	0.04335955226046716	0.04271239476404227
GOTERM_BP_DIRECT	GO:0010508~positive regulation of autophagy	7	2.405498281786942	0.001023141321386643	TRIM30A, IGTP, IRGM2, IRGM1, TRIM14, TRIM34B, TRIM34A	263	88	20119	6.0850760456273765	0.8353112392104362	0.11267343801770406	0.11190608202666408
INTERPRO	IPR003877:SPla/RYanodine receptor SPRY	6	2.0618556701030926	0.00293198160316066	TRIM30A, BTN1A1, TRIM14, TRIM16, TRIM34B, TRIM34A	267	76	20758	6.137788290952099	0.7927543592167117	0.1428674672085558	0.14073511695171168
SMART	SM00449:SPRY	6	2.0618556701030926	0.0030580273552467375	TRIM30A, BTN1A1, TRIM14, TRIM16, TRIM34B, TRIM34A	141	75	10617	6.0238297872340425	0.33049413957576323	0.4006015835373226	0.4006015835373226
GOTERM_BP_DIRECT	GO:0046596~regulation of viral entry into host cell	4	1.3745704467353952	0.0031885626802776387	TRIM30A, TRIM14, TRIM34B, TRIM34A	263	23	20119	13.30401719292445	0.9964014474919513	0.28091237213245995	0.27899923452429337
UP_SEQ_FEATURE	DOMAIN:B30.2/SPRY	6	2.0618556701030926	0.0032384113832818716	TRIM30A, BTN1A1, TRIM14, TRIM16, TRIM34B, TRIM34A	268	83	22269	6.006743391476353	0.9412793849901714	0.21772088838371967	0.21547891127221683
INTERPRO	IPR001870:B30.2/SPRY domain	6	2.0618556701030926	0.004286973683310066	TRIM30A, BTN1A1, TRIM14, TRIM16, TRIM34B, TRIM34A	267	83	20758	5.620143495329634	0.9000172250801477	0.19148482452118293	0.1886268420656429
SMART	SM00336:BBOX	5	1.718213058419244	0.008455347593564387	TRIM30A, TRIM14, TRIM16, TRIM34B, TRIM34A	141	61	10617	6.171956749215208	0.6712178431682703	0.5538252673784674	0.5538252673784674
INTERPRO	IPR000315:Zinc finger, B-box	5	1.718213058419244	0.011886165040989482	TRIM30A, TRIM14, TRIM16, TRIM34B, TRIM34A	267	69	20758	5.6337187211637625	0.9983535774255533	0.4550703187121687	0.4482782244030319
UP_SEQ_FEATURE	ZN_FING:B box-type	4	1.3745704467353952	0.01477526166428129	TRIM30A, TRIM14, TRIM34B, TRIM34A	268	43	22269	7.729607775078098	0.999997762003918	0.7076612705004511	0.700374140712689
GOTERM_BP_DIRECT	GO:0032880~regulation of protein localization	6	2.0618556701030926	0.017372524595442557	TMEM184A, TRIM30A, TRIM14, B9D1, TRIM34B, TRIM34A	263	115	20119	3.991205157877335	0.9999999999999611	0.7038392974317856	0.6990458402415577
INTERPRO	IPR013320:Concanavalin A-like lectin/glucanase, subgroup	8	2.7491408934707904	0.019799041889936753	LGALS3, TRIM30A, BTN1A1, TRIM14, NBEAL2, TRIM16, TRIM34B, TRIM34A	267	212	20758	2.93378559819094	0.9999778738547836	0.6199193135380701	0.6106667864703378
GOTERM_BP_DIRECT	GO:0000209~protein polyubiquitination	7	2.405498281786942	0.03422722923961283	TRIM30A, MAP3K1, HECW1, TRIM14, UBE2L6, TRIM34B, TRIM34A	263	185	20119	2.894522659541671	1.0	0.9137633018211788	0.9075401692321583
UP_SEQ_FEATURE	DOMAIN:B box-type	4	1.3745704467353952	0.035351157386320296	TRIM30A, TRIM14, TRIM34B, TRIM34A	268	60	22269	5.53955223880597	0.9999999999999782	1.0	0.9908361970217641
GOTERM_BP_DIRECT	GO:0043123~positive regulation of I-kappaB kinase/NF-kappaB signaling	6	2.0618556701030926	0.05011479601065794	TRIM30A, TNFSF10, TRIM14, TRIM34B, TNFRSF1A, TRIM34A	263	153	20119	2.9999254454633566	1.0	1.0	0.9937535491198183
GOTERM_BP_DIRECT	GO:0051092~positive regulation of NF-kappaB transcription factor activity	6	2.0618556701030926	0.06451642862227505	TRIM30A, PLCG2, TRIM14, CLU, TRIM34B, TRIM34A	263	165	20119	2.7817490494296577	1.0	1.0	0.9937535491198183
SMART	SM00589:PRY	3	1.0309278350515463	0.07364381757385674	BTN1A1, TRIM14, TRIM16	141	34	10617	6.6439299123904885	0.9999555452098929	1.0	1.0
INTERPRO	IPR006574:SPRY-associated	3	1.0309278350515463	0.07754815292923826	BTN1A1, TRIM14, TRIM16	267	36	20758	6.478776529338327	1.0	1.0	0.9869158878504672
INTERPRO	IPR027370:RING-type zinc-finger, LisH dimerisation motif	3	1.0309278350515463	0.10496813346419424	TRIM30A, TRIM34B, TRIM34A	267	43	20758	5.424091978050693	1.0	1.0	0.9869158878504672
INTERPRO	IPR013083:Zinc finger, RING/FYVE/PHD-type	10	3.436426116838488	0.14299947151663372	RIMS1, SP100, TRIM30A, MAP3K1, MLPH, XAF1, RNF130, TRIM34B, BCL9L, TRIM34A	267	463	20758	1.6791645432410351	1.0	1.0	0.9869158878504672
GOTERM_BP_DIRECT	GO:0010468~regulation of gene expression	10	3.436426116838488	0.18816404007936788	EPM2A, TRIM30A, PLCG2, IRF7, TRIM14, MITF, PHLDA2, TRIM34B, SLC8A2, TRIM34A	263	486	20119	1.5740349559529956	1.0	1.0	0.9937535491198183
UP_SEQ_FEATURE	ZN_FING:RING-type	5	1.718213058419244	0.19113183103207515	TRIM30A, MAP3K1, RNF130, TRIM34B, TRIM34A	268	189	22269	2.1982350153991943	1.0	1.0	0.9908361970217641
UP_SEQ_FEATURE	DOMAIN:RING-type	5	1.718213058419244	0.24770161768174487	TRIM30A, MAP3K1, RNF130, TRIM34B, TRIM34A	268	211	22269	1.9690351559736858	1.0	1.0	0.9908361970217641
GOTERM_MF_DIRECT	GO:0061630~ubiquitin protein ligase activity	7	2.405498281786942	0.3132122364289253	TRIM30A, HECTD2, HECW1, TRIM14, RNF130, TRIM34B, TRIM34A	257	335	18600	1.5122829432603522	1.0	1.0	0.9946140035906643
GOTERM_MF_DIRECT	GO:0004842~ubiquitin-protein transferase activity	5	1.718213058419244	0.4674493620873354	TRIM30A, MAP3K1, HECTD2, HECW1, RNF130	257	255	18600	1.4190890363927673	1.0	1.0	0.9946140035906643
INTERPRO	IPR001841:Zinc finger, RING-type	5	1.718213058419244	0.5113875813887245	TRIM30A, MAP3K1, RNF130, TRIM34B, TRIM34A	267	290	20758	1.340436523311378	1.0	1.0	0.9869158878504672
GOTERM_BP_DIRECT	GO:0016567~protein ubiquitination	7	2.405498281786942	0.534316404976091	CAND2, TRIM30A, HECW1, TRIM14, ARR3, TRIM34B, TRIM34A	263	450	20119	1.1899704267004647	1.0	1.0	0.9937535491198183
SMART	SM00184:RING	4	1.3745704467353952	0.5999021500975028	TRIM30A, RNF130, TRIM34B, TRIM34A	141	234	10617	1.287143116930351	1.0	1.0	1.0
INTERPRO	IPR017907:Zinc finger, RING-type, conserved site	3	1.0309278350515463	0.6203997568535402	TRIM30A, TRIM34B, TRIM34A	267	163	20758	1.4308954297925138	1.0	1.0	0.9869158878504672
Annotation Cluster 11	Enrichment Score: 1.4148891525237643
Category	Term	Count	%	PValue	Genes	List Total	Pop Hits	Pop Total	Fold Enrichment	Bonferroni	Benjamini	FDR
GOTERM_CC_DIRECT	GO:0005769~early endosome	12	4.123711340206185	0.003928179918158062	UTS2R, SERPINB1A, SAMD9L, PARM1, RAB31, NSG2, FZD5, PCSK9, GZMB, AP1S3, RCSD1, RHOB	267	338	21095	2.804999667575294	0.6905326896994288	0.15714315223910358	0.15503384818220287
GOTERM_CC_DIRECT	GO:0005770~late endosome	6	2.0618556701030926	0.05598129511407265	PARM1, RAB31, NSG2, PCSK9, IRGM1, RHOB	267	163	21095	2.908251189081133	0.9999999649878595	0.794401235428269	0.7837381315970171
GOTERM_CC_DIRECT	GO:0005768~endosome	15	5.154639175257731	0.08649343747290114	TMEM184A, ADCYAP1R1, CALCRL, PARM1, UNC93B1, PCSK9, IRGM1, PLA2G5, ARR3, EHBP1, RHOB, SERPINB1A, RAB31, NSG2, SBF2	267	738	21095	1.6058433056240675	0.9999999999980408	1.0	0.98989898989899
UP_KW_CELLULAR_COMPONENT	KW-0967~Endosome	13	4.4673539518900345	0.11513991906252116	TMEM184A, SAMD9L, PARM1, UNC93B1, PCSK9, IRGM1, PLA2G5, EHBP1, RHOB, SERPINB1A, RAB31, NSG2, SBF2	238	612	17881	1.5959040478936672	0.9925013320761061	0.6703915168258552	0.6536317289052087
Annotation Cluster 12	Enrichment Score: 1.4032545755553516
Category	Term	Count	%	PValue	Genes	List Total	Pop Hits	Pop Total	Fold Enrichment	Bonferroni	Benjamini	FDR
INTERPRO	IPR011993:Pleckstrin homology-like domain	12	4.123711340206185	0.021716437099553107	ENAH, PSD3, PLCG2, KIF1B, GAB3, NBEAL2, MYO7A, PHLDA2, ARHGAP15, MAPK8IP2, SBF2, PTK2	267	425	20758	2.1951619299405154	0.9999922534286192	0.6199193135380701	0.6106667864703378
UP_SEQ_FEATURE	DOMAIN:PH	8	2.7491408934707904	0.04130073086443959	RTKN, PSD3, PLCG2, KIF1B, GAB3, PHLDA2, ARHGAP15, SBF2	268	265	22269	2.508476485497043	0.9999999999999999	1.0	0.9908361970217641
SMART	SM00233:PH	8	2.7491408934707904	0.05090117269015616	RTKN, PSD3, PLCG2, KIF1B, GAB3, PHLDA2, ARHGAP15, SBF2	141	254	10617	2.3715865304071033	0.9989338993219817	1.0	1.0
INTERPRO	IPR001849:Pleckstrin homology domain	8	2.7491408934707904	0.05339586155634815	RTKN, PSD3, PLCG2, KIF1B, GAB3, PHLDA2, ARHGAP15, SBF2	267	263	20758	2.364876603864941	0.9999999999998316	0.8672782361879579	0.8543337849015704
Annotation Cluster 13	Enrichment Score: 1.3624382115070308
Category	Term	Count	%	PValue	Genes	List Total	Pop Hits	Pop Total	Fold Enrichment	Bonferroni	Benjamini	FDR
UP_KW_MOLECULAR_FUNCTION	KW-0548~Nucleotidyltransferase	7	2.405498281786942	0.0030719620344182475	PARP10, OAS2, OAS3, OAS1A, PARP14, PARP12, OASL2	173	100	12037	4.8704624277456645	0.17366481278686052	0.19046164613393135	0.19046164613393135
UP_SEQ_FEATURE	DOMAIN:PARP catalytic	3	1.0309278350515463	0.015383940663053285	PARP10, PARP14, PARP12	268	16	22269	15.579990671641792	0.9999986959817665	0.7076612705004511	0.700374140712689
INTERPRO	IPR012317:Poly(ADP-ribose) polymerase, catalytic domain	3	1.0309278350515463	0.017439514076199227	PARP10, PARP14, PARP12	267	16	20758	14.577247191011235	0.9999197246842713	0.5952375772299657	0.586353434286235
GOTERM_MF_DIRECT	GO:0016779~nucleotidyltransferase activity	6	2.0618556701030926	0.018719581199021423	PARP10, OAS2, OAS3, PARP14, PARP12, OASL2	257	111	18600	3.912083289515196	0.9999736628944382	0.803502023773381	0.7977421526352206
GOTERM_MF_DIRECT	GO:1990404~protein ADP-ribosylase activity	3	1.0309278350515463	0.022397531216459116	PARP10, PARP14, PARP12	257	17	18600	12.771801327534906	0.9999967599059177	0.8927016013417276	0.8863023067084536
GOTERM_MF_DIRECT	GO:0003950~NAD+ ADP-ribosyltransferase activity	3	1.0309278350515463	0.042690487007037294	PARP10, PARP14, PARP12	257	24	18600	9.04669260700389	0.9999999999732561	0.9670394215422619	0.960107239308984
GOTERM_MF_DIRECT	GO:0016757~transferase activity, transferring glycosyl groups	7	2.405498281786942	0.07995239104299913	PARP10, CHSY1, B3GNT6, XYLT1, PARP14, ST3GAL1, PARP12	257	216	18600	2.3454388240380455	1.0	1.0	0.9946140035906643
UP_KW_LIGAND	KW-0520~NAD	6	2.0618556701030926	0.20309800275515538	PARP10, H6PD, GSR, PARP14, PARP12	104	201	6618	1.899540757749713	0.9978226276048011	1.0	1.0
UP_KW_MOLECULAR_FUNCTION	KW-0328~Glycosyltransferase	6	2.0618556701030926	0.20403710323059146	PARP10, B3GNT6, XYLT1, PARP14, ST3GAL1, PARP12	173	220	12037	1.8975827640567522	0.9999992832708283	1.0	1.0
UP_KW_PTM	KW-0013~ADP-ribosylation	3	1.0309278350515463	0.4858770867553047	PARP10, PARP14, PARP12	186	114	12967	1.8346066779852859	0.9999995599792924	0.9312644162810008	0.890774659051392
Annotation Cluster 14	Enrichment Score: 1.3117132958266562
Category	Term	Count	%	PValue	Genes	List Total	Pop Hits	Pop Total	Fold Enrichment	Bonferroni	Benjamini	FDR
UP_SEQ_FEATURE	DOMAIN:Nudix hydrolase	3	1.0309278350515463	0.04412282646829634	IDI2, NUDT17, NUDT16	268	28	22269	8.902851812366738	1.0	1.0	0.9908361970217641
INTERPRO	IPR000086:NUDIX hydrolase domain	3	1.0309278350515463	0.04970263094611216	IDI2, NUDT17, NUDT16	267	28	20758	8.329855537720706	0.9999999999986426	0.8672782361879579	0.8543337849015704
INTERPRO	IPR015797:NUDIX hydrolase domain-like	3	1.0309278350515463	0.052944080381503875	IDI2, NUDT17, NUDT16	267	29	20758	8.042619139868268	0.9999999999997825	0.8672782361879579	0.8543337849015704
